# Supplementary material for: General and specific patterns of cortical gene expression as spatial correlates of complex cognitive functioning
Source: bioRxiv. 2023 Sep 20:2023.03.16.532915. Originally published 2023 Mar 17. Preprint. [Version 2] doi: 10.1101/2023.03.16.532915 (PMC10055068; doi:10.1101/2023.03.16.532915)
Supplement: Supplement 2 [file media-2.xlsx]

## Sheet: Component loadings
Note: Component loadings for Components 1 and 2 after varimax rotation
Gene	Component 1	Component 2
GDA	0.563	-0.747
SCN3A	0.381	-0.565
SCN3B	0.725	-0.625
GFER	0.228	-0.107
RPLP2	-0.024	-0.609
PIP5KL1	-0.571	0.389
RPLP1	-0.176	-0.164
BTBD3	-0.893	-0.101
ACAA2	0.125	-0.749
TMEFF2	0.405	-0.813
TMEFF1	0.527	0.124
TFPT	0.232	-0.791
SCN2B	-0.472	0.026
UGCG	-0.268	0.284
SCN2A	0.05	-0.514
GEM	0.133	-0.441
BTBD9	0.199	-0.603
HSD11B1	-0.847	0.07
HSD11B2	-0.391	-0.053
SCN1A	-0.688	0.673
RALGPS2	0.286	-0.724
SCN1B	-0.598	0.72
ACACA	0.575	-0.118
PPAPDC1B	-0.534	-0.761
PPAPDC1A	0.394	-0.743
GGN	0.715	-0.245
GNGT2	-0.591	0.436
LOC441666	-0.263	-0.641
PARP8	0.135	-0.624
PP13	-0.035	0.661
PARP3	-0.723	-0.075
POP4	-0.15	-0.842
PARP2	-0.757	-0.468
POP7	-0.444	-0.447
GFAP	0.097	-0.571
BCKDK	0.5	-0.546
GHR	0.511	-0.692
PARVG	0.122	-0.663
AIFM3	-0.731	0.095
AIFM2	0.565	-0.284
ANP32E	-0.366	-0.802
FLJ10038	-0.849	0.029
SLC3A2	-0.153	-0.724
RHOXF2B	-0.219	0.503
DUXAP10	0.015	-0.085
BRWD3	-0.76	0.37
PARVB	0.36	-0.509
PARVA	0.267	-0.531
SCML4	0.793	0.216
ECEL1	0.376	-0.545
LOC401321	-0.304	0.343
DOM3Z	-0.762	-0.076
PARS2	-0.366	-0.25
DHCR7	-0.259	-0.791
GLA	-0.677	-0.298
QRFPR	-0.586	0.58
SPATA20	-0.182	-0.854
NR2E1	0.608	-0.477
NLRC4	0.514	-0.539
NUDCD3	-0.14	0.257
GALR1	-0.345	0.811
ATG5	-0.648	-0.401
ATG7	0.102	-0.447
SPATA22	0.04	0.654
B3GNTL1	0.245	-0.594
SPATA18	0.248	-0.747
LOC728716	0.406	-0.412
SPATA17	-0.27	-0.293
ARHGDIG	0.536	-0.543
TFEB	-0.491	0.169
ST8SIA1	-0.844	0.394
EPM2AIP1	-0.884	-0.115
NR2C1	-0.632	0.592
TFEC	0.292	-0.662
SCN9A	0.564	-0.641
ARHGDIA	0.857	-0.267
ARHGDIB	-0.247	-0.758
MEA1	0.127	-0.835
HDAC5	-0.262	0.029
HDAC4	-0.647	0.395
ATF4	-0.923	-0.147
HDAC1	-0.502	-0.205
ST8SIA6	-0.003	0.446
ST8SIA4	0.203	0.484
RGAG1	0.406	-0.088
ST8SIA5	-0.11	0.716
RGAG4	-0.565	-0.416
SCN8A	-0.205	0.803
HDAC9	0.255	-0.143
HDAC8	-0.729	0.222
HDAC7	-0.657	0.122
HINT3	0.11	-0.255
ATL1	0.531	-0.076
HINT1	0.22	-0.7
HINT2	0.122	-0.738
OR1N2	0.44	0.54
SCN7A	0.624	-0.177
IMPDH1	-0.517	-0.094
ACADS	0.509	-0.528
ACADL	0.303	-0.723
GAL	0.285	-0.176
NEXN	-0.696	0.497
GAA	-0.743	-0.581
UGP2	-0.73	-0.099
TFAM	-0.801	0.174
DCLK3	-0.147	-0.234
DCLK2	-0.177	-0.941
SCN5A	0.15	0.504
DCLK1	-0.691	0.411
GBA	-0.101	-0.883
AC011498.3	-0.364	-0.335
AC011498.2	0.67	-0.335
RNF5P1	-0.355	-0.853
SCN4B	-0.767	0.327
LOC729461	0.562	0.316
RNF113A	-0.899	0.126
RAB3GAP2	-0.83	0.148
RAB3GAP1	-0.159	-0.638
NELL1	-0.045	0.129
AC005551.1	0.241	-0.253
NELL2	0.265	-0.617
FST	0.659	-0.151
PPCS	0.102	-0.771
NELF	-0.147	-0.75
WWP1	-0.727	-0.054
FTL	0.016	-0.847
SGPL1	-0.27	-0.143
C5AR1	0.294	-0.552
FRY	-0.439	0.106
OR2D2	-0.129	0.493
NEK6	0.436	-0.68
MDH1	-0.744	0.357
NEK2	0.747	-0.406
ACAT2	-0.13	-0.676
PPAT	-0.001	-0.692
NR1H2	-0.725	-0.082
RP11-63L7.1	-0.053	-0.892
MAML3	0.043	0.706
TYROBP	0.54	-0.437
NR1H3	0.256	-0.747
MAML1	-0.885	-0.011
TM2D3	-0.038	-0.784
SUPT16H	-0.84	0.104
ZFHX2	-0.433	0.164
EID2B	-0.163	-0.6
OR10A2	0.081	-0.11
NUDT9P1	-0.415	-0.328
WASH2P	-0.744	-0.106
STEAP2	-0.754	0.036
STEAP1	-0.102	-0.388
PARD3	0.527	-0.319
LOC728734	-0.42	0.583
NR1D1	-0.804	0.219
NR1D2	-0.949	0.073
MDC1	-0.674	-0.332
IL10RA	-0.031	-0.602
NENF	0.373	-0.344
FYB	0.355	-0.693
LOC728743	-0.253	0.632
TEX9	0.466	-0.133
BLVRA	-0.587	-0.083
FYN	-0.021	-0.436
BLVRB	0.677	-0.451
ATP5A1	-0.548	0.298
WASH3P	-0.782	0.361
LOC728739	0.24	-0.653
APOBEC3G	0.565	-0.26
APOBEC3F	0.262	-0.487
TTC21A	-0.686	-0.384
LSAMP	-0.08	-0.388
PYGO1	0.422	0.323
PYGO2	0.364	-0.147
TAGAP	0.361	-0.405
GFM1	-0.681	0.414
TESC	-0.594	0.272
SPTBN5	-0.642	-0.009
TTC21B	-0.732	0.587
NTPCR	0.317	-0.028
SPTBN4	-0.389	0.612
TET1	-0.236	0.482
PLEKHA4	-0.073	-0.621
PPIE	-0.731	-0.446
TET3	-0.54	0.58
PLEKHA6	-0.738	0.222
PPIG	-0.886	-0.3
PLEKHA5	-0.862	-0.129
PPIB	0.362	-0.678
PLEKHA7	0.041	-0.305
PPIC	-0.114	0.082
PLEKHA9	0.227	0.296
ANTXR2	-0.627	0.396
PHPT1	0.47	-0.823
PLEKHA1	-0.862	0.001
SGPP2	0.179	-0.531
PLEKHB1	-0.31	-0.632
LOC392288	0.344	0.531
ACOT12	0.428	-0.459
ACOT13	-0.26	-0.537
TTC23L	0.673	0.14
CAMK1G	-0.128	-0.708
RALBP1	-0.349	-0.455
PLEKHC1	0.792	-0.349
ZMIZ2	-0.332	-0.25
CAMK1D	-0.826	-0.085
FRK	-0.112	0.269
CAMK2G	-0.859	0.335
CAMK2D	0.533	-0.612
TEPP	0.857	-0.258
HINFP	-0.616	-0.567
LOC100133299	-0.579	0.107
NEFH	-0.597	0.395
CAMK2B	-0.488	0.535
PPAP2A	-0.853	-0.319
PPAP2B	0.486	-0.588
CAMK2A	0.03	0.204
NEFL	-0.539	0.108
NEFM	-0.505	0.374
PPWD1	-0.865	-0.074
PARK2	0.409	-0.494
ATXN2	-0.782	-0.169
BMPR1B	0.495	-0.447
RPL18	-0.512	-0.47
DND1P2	-0.466	0.45
DND1P1	-0.734	-0.302
RPL13	0.241	-0.313
ACBD7	0.408	-0.459
MALL	0.492	0.111
RPL12	0.168	-0.79
PTPRJ	0.422	-0.004
OPA3	-0.247	0.168
PTPRK	-0.192	0.146
OPA1	-0.285	-0.252
PTPRM	-0.514	-0.391
PTPRF	0.19	-0.912
FAM108C1	0.212	-0.371
PTPRG	0.258	-0.794
PTPRH	-0.507	0.284
PTPRR	0.428	-0.635
PTPRU	0.353	-0.029
PTPRO	0.234	-0.663
PTPRQ	0.487	0.101
OR10K1	-0.473	0.07
SDHAF2	-0.848	-0.307
PVRL1	0.523	-0.103
PVRL3	0.167	-0.315
PVRL2	0.644	-0.332
RANBP17	-0.362	0.618
MAOA	0.367	-0.566
MAOB	0.598	-0.595
HGF	0.583	-0.332
FAM108A4	-0.647	0.387
HSPA12A	-0.497	0.066
HSPA12B	-0.196	-0.184
MAP2	-0.007	-0.447
FAM90A12P	-0.601	-0.2
MAP4	-0.601	-0.6
NUTF2	0.723	-0.473
MAP6	0.288	-0.482
MAP9	-0.821	0.378
ASPDH	-0.056	0.557
UFC1	0.144	-0.913
MAPT	-0.398	-0.635
ARHGEF3	-0.527	0.133
ARHGEF2	-0.77	-0.141
ARHGEF7	-0.883	0.127
ARHGEF6	-0.419	-0.312
ARHGEF5	0.693	-0.013
GMEB1	-0.441	0.044
HN1	0.337	-0.849
RP11-466F5.8	0.038	0.35
CYBRD1	0.698	-0.1
GNG13	0.382	0.617
HK2	-0.194	-0.695
RPL35	0.371	-0.628
RPL36	0.825	-0.169
NLRX1	0.301	0.508
RPL37	0.198	-0.468
GNG12	0.42	-0.691
RPL38	-0.002	-0.129
RPL39	0.71	-0.071
RPL30	0.173	-0.104
MTCP1NB	-0.477	-0.215
RPL32	0.176	-0.595
RPL34	-0.438	-0.407
MAS1	-0.118	0.648
SLC4A8	-0.825	0.421
SLC4A7	-0.55	-0.438
SLC4A9	-0.478	0.631
RANBP3L	0.573	-0.56
EXPH5	-0.24	0.123
RPL26	-0.349	-0.551
RPL27	0.668	-0.31
RPL29	0.627	-0.434
GNG10	0.229	-0.633
CTNNAL1	-0.863	0.17
LOC728819	-0.495	-0.063
SH2D5	-0.028	-0.842
LONRF3	-0.045	0.562
LONRF2	-0.145	-0.504
MATK	-0.469	-0.248
OR2L8	-0.519	0.295
OR2L3	-0.618	0.452
OR2L2	-0.648	0.327
LYSMD4	-0.654	0.635
TLR10	0.292	-0.099
OR2M4	-0.707	0.21
PIP5K1B	-0.57	-0.064
WWC1	0.247	-0.467
PIP5K1C	-0.033	0.465
CCRL2	-0.133	0.091
HDC	0.761	-0.19
CABLES2	-0.466	0.366
CSF2RA	0.628	-0.325
CABLES1	0.178	-0.031
NFX1	-0.811	-0.199
MRC1L1	0.241	-0.788
IPO5	-0.364	0.559
HBM	0.77	-0.053
NR3C2	-0.792	0.444
NFYC	-0.849	0.039
NR3C1	-0.807	0.47
ESYT1	-0.669	-0.11
UFM1	-0.358	-0.783
SCLT1	-0.799	0.321
HCK	0.73	-0.133
DACH1	-0.191	0.095
LOC650095	-0.241	-0.542
DACH2	0.34	-0.802
HBZ	0.721	-0.129
ZRANB1	-0.925	-0.14
ZRANB3	0.362	-0.546
TBL1X	-0.024	0.297
TBL1Y	-0.259	0.222
ADCY1	-0.234	0.616
ADCY2	0.434	-0.58
ADCY7	0.747	-0.378
ADCY8	-0.179	-0.084
OVCH1	0.037	-0.54
TAF7L	0.66	-0.574
RTBDN	0.72	-0.528
KIAA0947	0.002	-0.801
TAF9B	0.27	-0.549
FCER1G	0.083	-0.578
ADPRH	-0.258	0.33
CHCHD10	0.091	0.413
PSORS1C1	0.389	-0.663
COPS4	0.02	-0.893
CAMKK1	-0.663	0.065
CAMKK2	-0.649	0.46
LOC440461	-0.238	0.384
RESP18	-0.449	-0.742
LOC440459	-0.916	0.079
NR2F2	0.171	-0.531
NR2F1	-0.1	0.348
MED8	-0.139	-0.725
MED9	-0.672	0.324
MECR	-0.042	-0.862
MEG3	-0.721	-0.203
ADCY9	-0.553	0.592
OPN3	-0.418	0.449
OPN4	-0.527	-0.523
KLHL2	-0.235	-0.788
KLHL1	0.158	-0.813
KLHL8	-0.684	-0.229
KLHL9	-0.274	0.422
PARD3B	0.565	-0.421
SLC4A4	0.667	-0.481
SLC4A3	0.515	-0.694
SDHAP1	-0.821	-0.033
IQCK	0.145	-0.803
ARNTL	-0.855	-0.072
MEPE	0.1	-0.801
IQCJ	0.431	-0.539
IQCC	-0.759	0.154
OR2Z1	0.364	0.237
COPZ2	0.065	-0.176
DSCAML1	-0.254	0.474
PTPLB	-0.194	0.434
PTPLA	0.058	-0.807
SLC30A3	0.168	-0.454
AXIN2	-0.191	-0.714
SLC30A9	-0.507	-0.691
AXIN1	-0.226	-0.244
MEST	0.592	-0.357
MAFG	0.413	-0.687
PARD6A	-0.306	-0.243
MAFF	-0.367	-0.231
PARD6B	-0.835	0.153
NFE2	0.709	0.119
PTPN3	0.306	-0.12
MAFB	-0.558	0.48
PTPN2	-0.781	0.412
PTPN5	-0.795	-0.461
PTPN4	-0.124	0.531
GLS	-0.852	0.151
PARD6G	-0.769	-0.157
KIAA0913	-0.478	0.196
ECHDC2	-0.642	-0.303
ECHDC3	0.798	-0.436
GSS	-0.125	-0.908
GSR	-0.559	-0.2
TDO2	-0.72	-0.288
LOC392145	0.316	-0.834
TTC39C	-0.446	0.728
TTC39B	-0.556	0.727
TTC39A	-0.812	0.213
KIAA0907	-0.825	0.172
RASL12	-0.199	-0.64
GRP	0.574	-0.527
GRN	0.026	-0.762
PPAPR3	0.278	-0.512
BUB1B	-0.202	0.077
PPAPR5	0.41	-0.481
HAGHL	-0.201	0.384
MAL2	0.24	0.018
RTN4RL1	0.107	-0.632
RSAD1	-0.836	0.14
NFIX	-0.671	0.336
SH3GLB2	0.104	-0.683
SH3GLB1	0.236	-0.676
RTN4RL2	0.315	-0.34
PTPRC	0.264	-0.684
PTPRE	-0.433	0.431
PTPRA	0.26	-0.849
NFIC	-0.437	0.535
NFIA	0.265	-0.371
NFIB	0.44	-0.403
H2BFXP	-0.753	-0.239
MC1R	-0.367	0.567
ILK	-0.612	-0.057
CCR10	-0.361	0.498
INA	-0.593	0.617
F8	-0.54	-0.295
F7	0.02	0.463
CD320	-0.328	-0.023
F5	0.341	-0.073
MADCAM1	-0.477	0.562
ARL8B	-0.56	0.264
SLC30A10	0.725	-0.529
KIAA1919	0.253	0.06
IL17D	0.558	-0.274
PEA15	0.562	-0.764
SULT4A1	-0.114	0.698
LAPTM4B	-0.89	0.167
MCPH1	-0.753	-0.06
GHDC	-0.579	-0.072
GK	-0.603	0.578
OPRM1	0.464	-0.624
KCNAB3	-0.808	0.488
KCNAB2	-0.552	-0.133
DPP10	0.212	-0.772
ARL5A	-0.754	0.131
IHH	0.129	-0.508
KDELR3	-0.27	-0.717
HYAL1	-0.049	0.368
AR	-0.332	0.687
HYAL3	-0.064	-0.328
HIST1H1D	0.062	0.861
HIST1H1A	-0.193	0.372
CNPY1	-0.01	-0.535
SORT1	-0.773	0.179
ARL4C	-0.477	0.628
C3	0.505	-0.382
OPRK1	0.498	-0.676
C5	-0.044	-0.763
AP001816.1	-0.013	-0.68
SCAF11	-0.728	0.298
LRRTM4	0.055	-0.471
LRRTM3	-0.699	0.024
LRRTM1	0.579	0.295
EXOC4	-0.122	-0.76
EXOC6	0.259	-0.593
OPRL1	-0.696	-0.092
CS	-0.266	0.764
AC110754.1	-0.79	0.373
NTNG1	-0.354	0.574
NTNG2	0.362	-0.62
LOC391334	0.085	-0.605
MC4R	-0.031	-0.303
CD302	0.53	-0.478
PRC1	-0.842	-0.039
LOC730268	-0.863	-0.092
IDE	-0.744	0.523
KNTC1	-0.36	-0.653
TXLNB	0.49	-0.689
LZTFL1	-0.32	0.269
FDFT1	-0.259	-0.87
IDS	0.493	-0.595
CYGB	0.613	-0.033
BEND4	0.739	0.185
BEND6	-0.806	0.408
BEND5	-0.243	-0.222
BEND7	-0.606	-0.145
POLR2J4	-0.395	-0.753
PRCP	-0.725	-0.474
ABCA9	-0.28	0.684
MAPKAPK3	0.368	-0.57
MAPKAPK2	-0.443	-0.525
ABCA1	0.527	-0.338
LOC400027	0.735	-0.295
ABCA4	0.071	0.271
ABCA6	-0.93	0.16
ABCA5	-0.788	0.081
TTYH3	0.464	-0.323
KDELC1	-0.818	0.246
HIST1H4A	-0.616	0.459
TTYH1	0.577	-0.556
HIST1H4E	-0.615	0.449
HIST1H4C	0.264	0.565
HIST1H4I	-0.114	0.636
HIST1H4G	0.062	0.365
PRB2	-0.875	-0.073
PRB1	-0.806	-0.16
NR4A2	0.245	-0.417
ABCB1	-0.627	-0.285
NR4A3	0.21	-0.529
ABCB7	-0.779	0.245
S100Z	0.35	-0.735
ABCB6	-0.217	-0.901
HILS1	0.511	-0.442
S100B	-0.065	-0.578
FREM3	0.544	-0.354
CXCL13	-0.163	0.679
FREM2	0.379	-0.323
CXCL16	0.54	-0.442
HIST1H3A	-0.445	0.654
NKAPP1	-0.296	0.33
HIST1H3E	0.005	0.409
PC	-0.636	-0.343
AL096711.2	-0.742	0.29
CYC1	-0.686	-0.32
HR	-0.456	0.724
LACE1	-0.062	0.045
LRRFIP1	-0.736	0.121
LOC729683	0.669	-0.268
LOC729680	-0.578	-0.488
NEK10	-0.562	-0.053
NEK11	0.479	-0.584
TXNRD3	0.007	-0.847
SLC47A1	-0.811	0.171
EHBP1L1	0.344	-0.578
SLC47A2	-0.033	0.515
OLR1	-0.672	0.192
KL	0.201	-0.512
KY	0.047	0.547
ZBED1	-0.588	0.26
CYBB	0.262	-0.753
ID2	-0.603	-0.272
ZBED5	-0.916	-0.225
ZBED4	-0.86	-0.176
ID4	0.056	-0.523
OPRD1	-0.422	0.47
IQUB	-0.714	0.152
TRAPPC2L	-0.161	-0.86
NSMAF	-0.916	-0.106
GTPBP1	-0.745	-0.467
GTPBP4	0.046	-0.464
GTPBP3	-0.116	-0.753
CATSPER2	-0.871	-0.118
CATSPER3	-0.296	-0.633
C21orf81	-0.615	-0.416
RAB40C	-0.343	0.662
AC069154.2	-0.44	0.49
EPHB3	0.368	0.268
EPHB4	-0.026	0.249
RAB40B	-0.06	-0.167
MAP3K7IP3	-0.788	0.196
EPHB2	0.032	0.495
EPHB6	-0.427	0.294
NGRN	-0.352	0.609
UTS2D	0.616	-0.304
CELSR2	-0.834	0.181
CELSR1	-0.24	0.201
EPHA3	-0.279	0.151
PXDNL	-0.749	0.478
EPHA5	0.686	-0.001
EPHA7	-0.501	-0.111
EPHA6	0.289	-0.616
TCTA	-0.237	-0.904
EPHA8	0.583	-0.466
C21orf88	0.095	-0.485
MGC2889	-0.075	-0.189
BEGAIN	0.694	-0.218
PRH2	-0.514	0.504
CDCP1	0.449	-0.233
C21orf62	0.514	-0.626
AC136632.1	-0.672	0.253
EFHD2	-0.025	-0.229
TRAPPC6A	-0.153	-0.874
C21orf59	-0.428	-0.588
C21orf56	0.717	-0.406
C21orf57	-0.535	0.085
MBD3	-0.342	0.338
MBD2	-0.642	0.3
LRRC37BP1	-0.511	-0.408
C21orf70	0.442	-0.679
EFHC2	0.493	-0.721
STYK1	0.606	-0.643
EFHC1	-0.63	-0.291
C21orf67	0.605	-0.586
PLA2G7	0.248	-0.54
PLA2G3	-0.27	0.297
PATE2	-0.098	0.638
TG	0.523	-0.667
PREP	-0.67	0.274
TH	0.609	-0.518
LOC202781	0.034	-0.697
PTRHD1	-0.083	-0.895
TPCN1	-0.546	-0.021
C21orf34	0.479	-0.489
C21orf37	-0.142	0.016
LOC728534	-0.14	0.546
APBA1	0.625	-0.444
AC004980.7	-0.602	0.02
MOGAT2	-0.091	0.779
MOGAT1	-0.78	0.47
BIRC3	0.434	-0.804
HYI	0.2	-0.684
LOC728543	-0.344	0.071
PREB	-0.456	-0.79
C21orf45	-0.099	0.438
TMTC1	0.216	-0.794
EFHA2	-0.656	0.608
TMTC4	-0.713	0.347
PLXNA3	0.778	0.194
PLXNA4	-0.693	0.362
SLC22A18	0.549	-0.208
PLXNA1	0.617	-0.436
PRTG	0.673	0.246
SLC22A10	0.147	0.141
ARL10	0.417	-0.708
ARL15	0.599	-0.46
AC013283.1	-0.232	-0.694
SLC22A25	0.493	0.268
PLXNB3	0.328	0.313
SLC22A23	-0.568	0.334
HRK	0.609	0.103
MRGPRF	-0.885	0.197
ARL16	0.482	-0.373
NRSN1	-0.11	0.399
PLXNC1	0.632	-0.553
ADCYAP1R1	0.598	-0.151
COMMD9	-0.321	-0.797
KIAA0664L3	0.449	0.551
PRR7	0.254	-0.509
PRR5	0.732	-0.413
PRR4	-0.75	0.097
PRR3	-0.097	0.06
MTCH1	-0.22	-0.877
PLXND1	0.296	0.226
PABPC1L2A	-0.148	-0.258
MUSTN1	-0.639	0.024
UQCRC2	-0.762	-0.161
PRPH	0.183	0.036
SLC5A4	-0.351	0.666
IGFBP6	-0.519	-0.166
SORL1	-0.665	0.533
SRD5A3	0.001	-0.77
SRD5A1	0.027	-0.408
PROC	0.801	-0.126
GHRH	0.747	0.061
ZADH2	-0.779	0.507
PRNP	0.542	-0.184
COMMD6	0.112	-0.833
RPS27AP11	0.594	-0.652
DTNBP1	0.048	-0.964
PATL1	-0.627	0.302
HRG	-0.363	0.176
PLA2R1	-0.513	0.722
HRC	-0.807	0.054
NGEF	-0.674	0.469
TCP1	0.061	-0.638
CYSTM1	0.288	-0.086
IRF1	-0.11	0.352
PRM1	0.363	0.423
SLC5A6	-0.738	0.531
IRF3	-0.643	-0.397
IGFBP1	0.593	-0.034
IGFBP2	-0.581	0.501
LOC647030	-0.472	-0.674
IGFBP3	0.31	0.523
IGFBP4	0.105	-0.55
IGFBP5	0.549	-0.736
SLC2A4RG	0.489	-0.67
PLEKHM3	-0.724	0.012
PLEKHM2	-0.834	0.156
ANKLE2	0.036	-0.871
MAGED1	0.05	-0.913
CDCA7	0.494	-0.651
CDCA5	-0.143	-0.147
WNT10A	-0.254	-0.117
WNT10B	0.277	-0.887
LOC100133211	0.88	-0.147
ATPIF1	0.271	-0.624
CD226	0.035	-0.319
GGCX	0.451	-0.589
MGAT5B	0.307	0.496
GGCT	0.463	-0.808
HMGCS1	0.119	-0.803
DIDO1	-0.847	-0.09
ADCYAP1	-0.057	-0.354
HADHB	0.021	-0.411
PPPDE2	-0.812	-0.309
MGAT4B	0.5	-0.517
LY6G5B	-0.241	0.783
MGAT4C	0.258	-0.061
CD209	-0.178	0.499
AC073135.1	-0.029	0.529
CD200	-0.058	-0.676
DFNB31	0.169	0.615
CREG2	0.361	-0.518
CREG1	-0.249	-0.613
MAGEH1	-0.019	-0.882
SCN10A	0.331	0.626
TCHH	-0.494	0.552
KIAA1841	-0.296	0.743
MTND4P12	-0.192	-0.212
PLEKHH3	-0.716	0.506
PLEKHH2	0.134	0.283
TCHP	-0.498	0.62
PLEKHG1	-0.659	0.109
DFNB59	-0.838	-0.353
CPT1C	0.695	-0.279
CPT1B	-0.726	0.359
NID1	0.411	-0.176
CPT1A	0.43	0.024
PLEKHF1	-0.601	0.112
LOC729722	-0.421	-0.685
RNASEK	0.217	-0.791
SLC6A20	0.505	0.32
BTRC	-0.094	-0.866
IMPACT	0.076	-0.863
ROMO1	0.708	-0.127
ARMET	-0.01	-0.902
ST3GAL1	0.172	-0.385
ST3GAL3	-0.559	-0.306
UQCR11	0.473	-0.433
SMARCD2	-0.884	-0.075
UNC5B	-0.161	-0.099
ST3GAL5	-0.815	0.353
SMARCD3	0.567	-0.728
UNC5A	-0.251	0.113
SMARCD1	0.507	0.284
LIX1L	0.353	-0.306
ST3GAL6	-0.802	0.477
AKR7A2	-0.003	-0.88
AKR7A3	-0.055	-0.876
UNC5D	0.34	0.176
PSD3	0.051	-0.931
NEIL1	-0.888	0.128
CORO6	-0.359	0.845
CORO7	-0.87	-0.092
IRS1	-0.803	0.293
LOC730144	0.081	-0.734
AFTPH	-0.457	0.629
HERPUD1	-0.929	0.134
CCPG1	-0.817	-0.076
HDDC2	-0.645	-0.653
SLC6A13	-0.148	-0.112
ARMC3	0.299	-0.248
SLC6A15	-0.251	-0.111
ARMC5	0.347	0.538
SLC6A16	0.254	-0.224
SLC6A17	-0.232	0.609
ARMC2	0.221	-0.37
MERTK	0.37	-0.313
CYB5R3	0.137	-0.413
CYB5R4	-0.883	-0.016
CYB5R1	0.276	-0.823
RAB3IP	-0.46	-0.673
CDC42	0.358	-0.675
RASL10A	0.586	-0.533
HMOX1	0.126	-0.577
FIGNL2	0.525	-0.38
RPL23AP64	-0.54	0.262
ADRB2	0.551	-0.591
ADRB1	-0.516	0.541
HHAT	-0.324	0.225
CPSF4	0.205	-0.632
CPSF1	-0.922	0.144
ABLIM2	-0.179	0.231
IRX3	0.596	-0.192
TCAP	0.34	-0.152
ABLIM3	0.651	-0.311
IRX2	0.556	-0.189
PLEKHO1	-0.76	-0.232
DMGDH	0.515	-0.485
PLEKHO2	0.685	-0.213
TRNP1	-0.845	-0.176
CREB3	0.192	-0.687
RNASE6	0.308	-0.672
POLR3GL	-0.27	-0.789
RASL11B	0.515	-0.651
RASL11A	-0.068	0.604
APAF1	-0.04	-0.781
GGA2	-0.91	-0.021
CALHM1	0.393	-0.315
CALHM2	-0.307	-0.742
GGT1	-0.246	0.241
CDC16	-0.086	-0.447
DNASE1L2	-0.466	0.626
RNF212	0.001	0.177
BCL7A	-0.385	0.419
BCL7C	0.505	-0.647
RNF220	-0.731	0.019
TC2N	-0.361	0.632
TBR1	-0.579	0.7
OR1D5	-0.012	-0.639
AC058791.2	-0.805	-0.398
WDFY3-AS2	-0.442	-0.509
PFKFB3	0.532	-0.366
PFKFB2	-0.851	-0.018
CDC34	-0.034	-0.821
TCTEX1D1	-0.916	0.163
RP3-402G11.1	-0.497	0.032
LOC728636	-0.764	-0.192
OSBPL5	0.019	0.741
OSBPL2	-0.9	-0.021
OSBPL3	-0.457	0.294
OSBPL8	0.362	-0.242
OSBPL6	-0.792	0.555
SMYD3	-0.059	-0.717
SMYD4	-0.633	0.381
SMYD2	-0.343	0.026
OR1F1	0.676	0.268
CDC27	0.254	-0.498
ABCG4	-0.364	-0.159
ABCG1	-0.365	0.361
ABCG2	-0.099	0.433
GGT5	-0.527	-0.03
GGT6	0.091	0.721
GGT7	-0.709	-0.103
ABCG5	0.515	-0.233
DZIP1L	-0.515	0.497
JAZF1	0.625	-0.168
SLC46A3	-0.675	0.33
SLC46A1	-0.346	-0.156
PRO2852	-0.827	-0.193
SLC46A2	0.387	0.357
ABCF2	-0.769	-0.342
TAS2R4	-0.748	0.181
TAS2R5	-0.77	-0.004
RNGTT	0.191	-0.691
RBM4B	-0.821	-0.048
ERVMER34-1	-0.322	0.505
TAS2R9	-0.639	0.34
TAS2R8	-0.548	0.373
RBM43	-0.156	-0.56
RASIP1	-0.331	0.209
CYB5A	-0.456	-0.723
CYB5B	-0.032	-0.377
RBM39	-0.803	-0.367
NHP2	0.476	-0.498
WTIP	0.403	-0.802
OR13C5	-0.102	-0.797
CYLD	-0.474	-0.645
OR13C2	0.111	-0.548
ABCD2	-0.26	0.666
RBM24	0.164	-0.56
MCF2	-0.868	0.292
RBM20	-0.605	0.359
TBX1	-0.104	0.806
LOC730234	-0.878	-0.291
ABCC9	-0.306	-0.418
ABCC3	-0.101	0.682
ABCC4	0.129	-0.649
ABCC1	-0.165	0.761
RBM14	-0.79	0.092
RBM15	-0.724	0.342
ABCC8	-0.639	0.61
ABCC5	-0.864	0.18
TBK1	-0.876	-0.025
AADACL1	-0.404	0.764
MAGEL2	-0.626	0.179
SGOL2	-0.741	0.111
LOC649330	-0.4	-0.811
ISCU	-0.762	-0.001
PSMA6	0.318	-0.549
PSMA5	-0.257	-0.888
PSMA4	-0.576	0.178
KIAA1875	-0.547	-0.019
CXADRP3	0.364	-0.413
LOC100133161	-0.854	-0.065
B9D1	0.744	-0.542
CMPK1	-0.815	-0.279
PSMB5	-0.005	-0.821
PSMB7	0.07	-0.861
PSMB6	0.3	-0.664
PSMB1	0.037	-0.843
PSMB2	0.259	-0.705
LOC100133150	-0.914	-0.294
EPHX4	-0.637	0.11
EPHX2	0.191	-0.507
CD276	-0.048	0.18
EPHX1	0.564	-0.376
RAB33A	-0.423	-0.541
PSMC3	-0.351	-0.849
CD274	-0.588	0.604
COQ10B	-0.922	-0.005
KIAA1853	-0.451	0.313
ATG16L1	-0.647	0.638
IGLL3P	-0.89	0.118
SULT2B1	-0.551	0.011
PSPH	0.341	0.169
AC114947.2	-0.659	0.293
LOC100133131	-0.469	0.603
ATP8B1	-0.173	0.788
ATP8B2	-0.753	0.381
PSMD4	-0.326	-0.858
KLK10	0.252	-0.792
PSMD6	-0.858	-0.095
CYS1	0.528	0.068
DUS1L	-0.928	0.113
ATP8B4	0.73	-0.113
ABHD12B	0.035	-0.453
RAB39B	0.226	-0.254
PEBP4	0.013	-0.31
MCM3	0.136	0.067
PSME1	0.701	-0.146
PSME2	-0.014	-0.822
MBL1P	-0.632	-0.048
BTG3	-0.097	-0.218
PSME3	-0.169	-0.726
RTDR1	0.577	-0.548
PSME4	-0.704	0.136
NANOS3	0.664	0.163
CD244	0.65	-0.526
CD247	0.067	-0.385
NANOS1	0.781	-0.362
LACTB	-0.331	-0.671
LOC100133109	-0.33	0.413
PSMG3	-0.545	-0.36
PSMG2	-0.499	0.443
SLC6A7	0.141	0.199
SLC6A6	-0.502	0.614
U47924.1	0.144	-0.321
ATP8A2	0.41	-0.293
IPW	-0.846	0.276
CYB5D2	0.079	-0.867
MGST1	0.626	-0.698
AC021534.2	-0.504	0.442
MGST2	-0.824	0.291
CTD-2037K23.2	0.034	-0.62
VPS54	-0.839	0.154
BTC	0.669	-0.124
FLJ39061	0.398	-0.531
USP54	-0.813	-0.064
FOXF2	0.541	-0.387
C4A	0.032	-0.733
GATM	0.387	-0.272
KIAA0649	0.732	0.005
BSN	0.304	0.087
HACL1	-0.668	0.053
AC087742.2	-0.355	0.572
GAS2	-0.666	0.615
GAS7	-0.744	-0.174
GAS6	-0.429	0.532
PKP1	-0.1	0.536
PKP3	0.23	-0.595
LINC00158	0.286	-0.455
FOXA2	-0.619	0.334
CYP2C19	0.561	-0.285
GAR1	-0.363	-0.812
CYP2C18	0.624	-0.435
USP11	0.333	0.074
USP16	-0.891	-0.217
USP14	-0.195	-0.602
NICN1	0.525	-0.173
USP13	-0.944	-0.039
EGFL7	0.181	0.338
EGFL6	0.264	-0.152
CPXM2	-0.228	0.454
USP28	-0.776	0.394
NAALAD2	-0.862	0.272
AS3MT	-0.747	0.545
LINC00152	0.48	-0.543
USP22	-0.379	-0.624
NECAB3	-0.666	0.214
NECAB2	0.405	-0.831
USP37	-0.227	-0.662
USP36	-0.685	0.145
GPR116P2	0.029	-0.55
USP35	-0.086	-0.522
USP33	-0.771	0.384
USP31	-0.816	-0.098
MID2	-0.79	0.374
PLSCR4	0.569	-0.569
USP46	-0.208	-0.658
GAMT	0.239	-0.528
USP49	-0.575	-0.075
USP42	-0.829	-0.286
USP45	-0.647	0.564
TXNL4A	-0.027	-0.953
USP44	-0.376	0.561
MICB	-0.529	-0.549
MICA	-0.812	-0.285
RP11-61L23.2	-0.1	0.743
MARCO	0.455	-0.378
GPR89C	-0.666	0.368
GPR89B	-0.563	0.603
IL15RA	-0.539	0.628
LOC729852	-0.63	0.031
PKIB	0.455	-0.723
TACC3	-0.034	0.677
PKIA	0.656	-0.701
LOC729859	-0.179	-0.919
TACC1	-0.701	0.298
ARRB2	-0.342	-0.894
DTWD1	-0.102	-0.271
2002-03-01	0.373	-0.528
ARRB1	0.641	-0.184
DTWD2	-0.67	0.514
MIAT	-0.602	0.673
SNTG1	-0.73	0.473
AC022311.1	-0.546	0.555
SNTG2	0.172	-0.776
ADORA2B	0.674	-0.381
ADORA2A	-0.717	0.15
SYCP2	-0.913	0.33
FBXW9	0.419	-0.436
FBXW7	-0.653	0.104
MIA3	-0.9	-0.181
TDRKH	0.466	-0.655
AUTS2	-0.357	0.15
SEC11C	-0.169	-0.765
GOLGA2P3Y	-0.694	-0.173
APEH	0.089	-0.664
OGDHL	-0.728	0.326
FSIP1	-0.074	-0.55
SNTB1	0.552	-0.336
LOC100289060	-0.088	-0.756
APLN	0.417	-0.563
PKN1	-0.303	-0.754
SLC7A14	-0.147	-0.564
SLC7A11	0.584	-0.623
TBCB	0.055	-0.753
CA8	0.525	-0.12
TBCA	0.161	-0.838
PKM2	-0.057	0.522
TBCD	0.179	-0.575
CA7	-0.819	0.1
CA4	0.103	-0.169
CA3	-0.407	0.449
VPS29	0.061	-0.812
CCK	0.188	-0.39
HS3ST5	-0.589	0.437
HS3ST4	-0.417	-0.13
HS3ST2	0.253	0.053
HS3ST1	-0.317	0.828
LOC400657	-0.032	-0.743
SEC16B	-0.527	-0.485
ISLR	-0.435	0.549
CLEC9A	0.016	-0.719
CCS	-0.156	-0.793
VPS35	0.042	-0.649
CD6	0.614	-0.377
FIBIN	0.392	-0.74
CD5	0.425	-0.311
VPS36	-0.587	0.591
CEBPA	0.511	-0.623
CNNM2	-0.875	-0.014
CEBPD	-0.31	-0.016
TXNRD3IT1	0.351	-0.592
CNNM1	-0.558	0.592
SDF2L1	0.319	-0.51
VPS24	0.157	-0.247
MESP1	0.464	-0.774
CBS	-0.211	-0.837
SNTA1	0.207	-0.607
PNMA5	0.646	-0.118
C11orf96	-0.461	-0.345
PNMA3	-0.859	-0.189
LRRC37A4P	-0.725	0.509
C11orf92	0.419	-0.222
OR6C2	0.786	-0.077
DDX11	-0.888	-0.154
APOE	0.561	-0.609
SEMA7A	-0.547	0.776
SULT1A2	-0.358	0.086
APOM	0.552	-0.629
APOO	0.353	-0.305
C11orf87	-0.49	0.12
C11orf84	0.573	-0.268
BCR	0.032	-0.9
PLD6	0.665	-0.607
C11orf83	0.26	-0.734
BYSL	0.036	-0.795
VTI1B	0.047	-0.858
LOC728392	0.136	-0.889
RP11-535K1.1	0.799	-0.089
CAMK4	0.146	-0.204
CAMK1	0.084	0.616
FBXL4	-0.779	0.206
FBXL6	-0.749	0.103
FBXL2	0.575	-0.26
RALYL	-0.339	-0.132
C11orf70	0.166	-0.72
FDX1	-0.86	-0.091
C11orf74	-0.059	-0.634
C11orf75	-0.903	-0.189
CAMKV	0.516	-0.658
SEMA5A	0.084	-0.57
TAL2	-0.033	-0.687
SEMA5B	-0.058	0.664
FBXO6	-0.086	-0.817
C11orf66	0.35	-0.821
FBXO9	-0.914	-0.089
CNKSR2	-0.717	0.15
C11orf61	-0.603	0.193
PLB1	0.4	-0.785
FBXO2	0.52	-0.686
CNKSR3	-0.203	0.027
C11orf63	-0.782	-0.136
FDXR	0.41	-0.557
UBP1	-0.737	0.283
ATP6V0E2	-0.428	-0.737
GBE1	-0.629	-0.235
SEMA6D	-0.758	0.497
PLAU	-0.077	0.594
ATP6V0E1	-0.185	-0.599
FAM207BP	0.033	-0.768
PCDHA5	-0.356	0.389
LOC100127998	-0.442	0.64
VPS37B	0.782	0.123
VPS37D	0.621	-0.473
CD151	-0.285	-0.832
GBAP	-0.217	-0.812
HIF1AN	-0.313	-0.357
CHST10	-0.14	0.563
CHST11	0.06	-0.443
SEMA3D	0.602	-0.568
SEMA3C	0.355	-0.37
LOC100291956	-0.68	0.273
SEMA3A	-0.579	-0.357
CHST15	0.309	-0.637
GOLM1	0.402	-0.799
PCDHB9	0.158	0.727
RP4-665J23.1	0.214	-0.176
LOC643421	-0.005	-0.537
NIP7	0.116	-0.79
PCDHB4	0.206	0.353
APTX	-0.357	-0.658
PCDHB2	-0.489	-0.373
CD164	-0.09	-0.249
CD163	-0.184	-0.638
SEMA4F	0.46	-0.717
MAP3K19	-0.694	0.365
SEMA4C	-0.914	-0.034
MAP3K10	-0.616	-0.028
MAP3K14	-0.59	0.087
MAP3K13	-0.639	0.583
SEMA4A	0.312	-0.767
MAP3K12	-0.622	0.259
BID	-0.705	0.511
DCHS2	0.785	-0.105
SULT1C4	0.709	-0.254
RWDD2B	-0.574	0.463
PRAP1	0.248	-0.33
ZWILCH	-0.104	-0.794
DLGAP1	-0.328	0.658
DLGAP3	0.652	0.291
LOC254559	-0.445	0.744
APRT	0.797	-0.126
ATP6V0A4	0.489	-0.615
ATP6V0A2	-0.528	0.579
NIT2	0.56	-0.738
FOXO1	-0.069	-0.268
SAE1	-0.625	-0.438
FOXO3	-0.46	0.725
C11orf10	0.576	-0.362
CSF3R	0.473	-0.192
OLIG1	-0.087	-0.246
IFRD2	-0.815	0.146
RBMS1	-0.8	0.322
FECH	-0.784	0.096
LINC00086	0.447	-0.753
LINC00087	0.765	-0.417
FOXN3	-0.878	0.063
ZDBF2	-0.358	-0.087
AC011472.2	-0.037	0.634
LOC653881	-0.663	-0.543
GBP2	-0.183	0.01
BLM	-0.192	-0.456
DAZAP1	-0.884	-0.186
RNFT2	-0.45	0.037
RNFT1	-0.828	-0.105
STAMBPL1	-0.683	0.344
CSF1R	0.731	-0.341
CFLAR	-0.259	-0.533
TBC1D10A	0.664	-0.231
SACS	-0.746	-0.02
FOXP1	-0.591	0.636
FOXP2	-0.164	0.73
IER5L	-0.686	0.221
C11orf48	-0.003	-0.446
C11orf45	0.151	-0.623
RMND5A	-0.903	-0.087
C11orf52	-0.549	0.588
C11orf51	0.149	-0.566
UBN1	-0.701	0.226
OR14I1	0.349	-0.537
C11orf41	-0.302	-0.19
C11orf24	-0.587	0.333
PLBD1	-0.467	-0.393
C1R	0.494	-0.443
C1S	0.45	-0.731
PLBD2	0.395	0.274
TAP1	-0.781	-0.126
C11orf30	-0.748	0.374
FOXL2	0.109	0.378
FOXL1	-0.289	-0.221
UBL3	-0.715	0.352
UBL5	0.517	-0.712
BMPER	-0.657	0.126
SYDE2	-0.497	-0.336
WSB2	-0.023	-0.7
BRE	0.317	-0.829
LOC100127925	0.76	-0.383
GGNBP1	0.685	-0.084
HIST2H2AA4	-0.226	-0.811
MASP1	0.557	-0.244
MASP2	-0.652	0.548
STOML1	-0.003	-0.884
MPV17	-0.229	-0.794
CTTNBP2	-0.742	0.392
MAT1A	0.727	0.206
PLS1	-0.48	0.322
CCNA1	0.058	-0.871
CCNA2	0.033	0.531
PLS3	-0.334	-0.854
PLAUR	-0.365	0.543
UBA5	-0.655	0.09
TRPT1	-0.368	0.274
DAGLA	-0.599	-0.229
LOC440084	-0.434	0.253
PLTP	0.569	-0.579
TGFBR1	-0.529	0.423
KIAA0528	-0.661	0.375
TRPS1	-0.087	-0.672
AC007405.8	0.203	-0.577
UBA3	-0.769	0.306
BMP8B	-0.089	0.487
BMP8A	-0.807	0.081
TRPV2	-0.019	-0.716
TRPV3	-0.044	0.426
CCNE1	-0.734	0.08
TRPV6	-0.369	0.067
SEPHS1P4	0.438	-0.051
CSDC2	-0.848	0.031
CXorf57	0.458	-0.729
MAST3	0.341	-0.577
MAST4	-0.211	0.8
CCND1	-0.685	-0.267
FAM114A1	-0.298	-0.647
CCND3	0.005	-0.638
CCND2	-0.304	-0.642
NKD2	0.592	-0.257
SFTPA1	-0.237	0.619
CXorf21	0.597	-0.125
CXorf23	-0.239	-0.688
FLRT3	-0.576	0.49
CCNB1IP1	-0.865	0.268
FLRT2	-0.904	-0.037
SHMT2	-0.306	-0.383
FLRT1	0.749	-0.212
CXorf36	-0.389	0.391
KIAA0564	-0.802	0.353
CCNB1	-0.498	-0.115
FEM1C	-0.355	0.44
CCNB3	0.298	-0.303
CXorf30	0.564	-0.001
MAT2B	-0.949	0.025
REPIN1	-0.908	-0.036
DAK	0.211	-0.861
CCNI2	0.034	-0.029
MGC42157	0.472	-0.392
DAP	0.492	-0.733
GOLT1A	0.127	-0.897
HES6	-0.642	0.407
NTSR1	0.635	-0.634
NTSR2	0.447	-0.782
KRBA1	-0.422	0.452
FILIP1L	0.539	-0.261
ASTN1	0.636	-0.172
EXTL2	-0.69	0.609
CCNG2	-0.774	-0.026
SDR16C5	-0.451	0.548
TAF4	-0.234	-0.041
PRAF2	0.604	-0.423
TAF5	-0.406	0.029
FDPS	-0.108	-0.879
SHANK1	0.812	-0.169
LOC729973	0.15	-0.314
SHANK2	0.605	0.197
SHANK3	0.064	0.45
SAFB2	-0.683	0.233
LOXHD1	-0.195	0.764
PLK2	-0.452	0.174
USPL1	-0.863	-0.137
LOC729983	0.237	-0.026
HEXA	-0.446	-0.814
FRMD3	0	-0.282
FRMD5	-0.839	0.105
DES	0.75	-0.13
FRMD6	-0.332	-0.586
HEY1	-0.136	-0.561
HEY2	0.031	-0.651
PCYT2	-0.214	-0.721
TRPM4	-0.703	-0.165
TRPM3	-0.36	0.785
ANKS1B	-0.532	-0.137
ANKS1A	-0.62	0.5
TRPM7	-0.725	0.389
CCNL1	-0.86	-0.042
NUP85	0.318	-0.525
DDN	0.423	-0.682
TRPM2	-0.834	-0.309
MFSD10	-0.081	-0.816
TTRAP	-0.897	-0.017
DCC	0.03	0.077
TAC1	0.412	-0.756
DCN	0.073	-0.524
DCI	-0.648	-0.101
TAC3	0.306	-0.492
ADPRHL1	-0.612	0.103
SHISA4	0.484	-0.418
SHISA5	-0.355	-0.802
RNF144A	-0.608	0.517
ALPK1	-0.269	-0.6
BZRAP1	0.095	-0.827
COTL1	-0.536	-0.053
DBH	0.57	0.04
DBI	0.459	-0.371
A1BG	0.394	-0.357
DBP	-0.46	0.024
HEYL	0.222	-0.633
STARD3NL	-0.21	-0.882
AQP9	0.478	-0.246
AQP5	-0.042	-0.435
AQP4	0.556	-0.638
AQP1	0	-0.642
AQP3	0.478	-0.462
RP4-783C10.1	0.402	-0.453
CFP	-0.369	-0.46
S1PR1	0.668	-0.403
GAB3	0.19	-0.641
OR2M1P	0.08	0.274
CLEC4G	0.43	-0.583
HRSP12	0.083	-0.688
CLEC4A	-0.08	-0.849
NGFRAP1	0.309	0.205
TRMT112P6	-0.362	-0.82
CFD	0.852	-0.389
CLEC4M	-0.342	0.561
TDRD3	-0.786	0.311
LOC149837	-0.422	0.44
TDRD5	0.45	-0.588
TDRD6	-0.578	0.297
TDRD7	-0.704	-0.465
TDRD9	0.036	-0.855
AKAP12	-0.76	-0.481
AKAP13	-0.356	-0.384
AKAP10	-0.37	0.631
IGF2BP3	-0.586	-0.001
AKAP14	0.639	-0.569
TDRD1	-0.592	0.472
PLAG1	-0.34	0.433
TRPC1	-0.178	-0.112
TRPC4	0.585	-0.347
TRPC3	-0.676	0.594
TRPC6	0.24	-0.675
TRPC5	0.199	-0.059
FLJ40292	-0.023	0.745
COX6A2	0.489	-0.28
TMOD3	-0.136	-0.512
LOC100127899	-0.569	-0.348
MITF	-0.742	0.347
TIMM17B	0.232	-0.631
CKB	-0.575	-0.367
KRT18P26	0.118	-0.194
CALN1	-0.074	-0.173
LOC100127891	0.75	-0.198
AC006273.1	0.743	-0.614
ATP6V1C1	0.082	-0.512
ATP6V1C2	0.093	-0.473
KRT18P19	-0.171	-0.161
CAB39L	-0.614	0.155
SEC14L5	-0.49	0.452
SEC14L4	-0.365	0.374
SEC14L2	0.539	-0.182
SEC14L1	-0.771	0.043
LOC728485	0.342	-0.487
CLEC2B	-0.598	0.199
CLEC2D	0.264	-0.257
CLEC2L	-0.49	0.221
NUPR1	0.4	-0.663
CLEC3B	-0.242	0.132
IFT57	-0.683	-0.041
RACGAP1P	-0.877	0.136
CALM3	0.649	-0.627
CIT	-0.799	0.424
CALM2	-0.27	0.492
ANKRD9	0.117	0.266
HOXD1	-0.183	0.249
ANKRD6	0.632	-0.731
CALB1	0.593	-0.39
CALB2	0.459	-0.689
MIOS	-0.644	0.07
HOXC4	-0.396	-0.238
RNF38	0.574	0.318
SNRPN	-0.805	0.367
LRCOL1	0.614	0.463
HOXD9	-0.267	-0.061
CPE	-0.102	-0.724
LOC646278	-0.554	0.489
RNF26	0.33	0.51
VPS26B	0.241	-0.767
SNRPG	-0.417	-0.72
CLU	0.124	-0.806
GALM	0.702	-0.332
GALP	0.301	0.06
GALE	-0.539	0.285
CKAP2	-0.678	0.306
GALT	-0.795	-0.475
HABP2	0.174	0.235
LOC100292909	0.449	-0.662
BZW2	-0.255	0.197
ARHGAP4	0.452	-0.602
ARHGAP6	0.486	-0.627
RAMP1	0.489	-0.328
ARHGAP9	-0.676	0.35
RAMP3	-0.107	0.306
HMGCLL1	-0.235	-0.802
SOX11	0.584	-0.479
CTH	0.375	-0.651
XIRP1	-0.771	0.018
DIS3L2	-0.85	-0.071
KIAA0513	0.195	0.541
CALCR	0.808	-0.017
GLTSCR2	-0.658	0.191
USP9Y	-0.596	0.452
CALD1	-0.024	-0.556
USP9X	-0.103	-0.891
CPZ	0.537	-0.319
MINA	0.17	-0.576
CALCB	0.192	0.495
MTHFS	-0.053	-0.874
MTHFR	-0.828	-0.04
PLAC2	0.442	-0.529
PLAC9	0.655	-0.55
CRH	0.312	-0.009
RPL19P12	-0.521	-0.673
GRIN3A	0.895	-0.195
GRIN2B	0.763	-0.031
SBSN	-0.696	-0.272
STAG3L4	-0.829	0.346
STAG3L2	-0.115	0.469
TAF4B	-0.737	0.496
GRIN2A	-0.115	0.886
MAPK1	0.783	-0.3
EBPL	-0.06	-0.582
MAPK6	-0.852	0.126
MAPK4	0.239	0.25
MAPK3	0.356	-0.879
NLE1	0.672	-0.494
UNC13C	-0.63	0.384
UNC13B	-0.415	0.157
UNC13A	-0.474	-0.611
SH3BP5L	0.106	0.624
SPATS1	0.528	-0.185
POTEB	-0.257	0.405
POTEE	-0.551	0.108
POTED	-0.692	0.405
ARF3	-0.11	-0.791
NLGN4X	0.33	0.366
SRSF1	-0.568	0.578
TAF1C	-0.679	-0.108
TCOF1	-0.611	0.358
EIF2A	-0.886	-0.032
PMVK	0.186	-0.884
AP000880.1	0.738	-0.138
PI4KA	0.12	-0.528
TAF10	0.532	-0.644
TAF13	-0.349	0.534
CARD16	0.125	-0.821
CARD17	0.292	-0.689
LINC00346	-0.552	0.032
ACCN1	0.233	-0.832
ACCN4	0.255	-0.22
LINC00324	-0.089	0.171
LINC00314	-0.377	0.313
LINC00312	0.016	-0.473
IL17RE	-0.336	0.248
IL17RC	-0.027	0.28
IL17RD	0.75	-0.483
TCEAL1	0.105	0.27
IL17RA	-0.382	0.242
IL17RB	0.467	-0.583
IFT122	-0.513	0.006
LINC00320	0.307	-0.483
EBI3	0.05	-0.62
MGC24103	0.699	-0.047
EDA	0.334	-0.228
FLJ77644	0.301	-0.439
ARPC4	-0.079	-0.862
ARPC5	0.312	-0.479
ARNT	-0.857	0.26
P2RY6	0.715	-0.022
ARPC3	-0.163	-0.88
ARPC2	0.72	-0.268
SYAP1	0.045	0.165
P2RY2	0.43	-0.335
P2RY1	0.481	-0.547
AL161668.2	0.424	-0.643
PCDHA11	-0.455	0.412
EGF	0.62	-0.566
LOC728056	-0.679	0.238
P2RX5	0.795	-0.285
P2RX6	-0.241	0.664
EBF4	-0.268	0.345
P2RX2	0.413	-0.195
MAD1L1	-0.044	0.279
CLDN9	-0.327	0.147
CLDN5	-0.571	0.118
SLC1A4	0.516	-0.72
SLC1A6	-0.038	-0.733
A26C1B	-0.809	0.461
ARL9	-0.187	-0.188
PMM1	0.03	-0.842
CLDN1	0.158	-0.505
IFT81	-0.54	-0.216
FKBP2	-0.639	-0.057
FKBP9	-0.51	-0.034
FKBP7	-0.693	0.332
FKBP5	-0.849	0.159
PTCHD1	0.536	-0.704
FKBP4	-0.351	0.46
BTN2A2	-0.602	0.19
GTF3C6	0.118	-0.893
GTF3C2	-0.327	0.586
GTF3C3	-0.765	-0.302
EBP	0.274	-0.371
RPP38	-0.522	0.151
GDF1	0.515	-0.568
PNKD	-0.753	0.227
GDF6	-0.395	0.274
AP003355.2	-0.53	0.101
SOHLH1	-0.61	0.461
VPS13D	-0.702	-0.458
SCD5	-0.127	-0.613
RPP25	-0.043	0.504
ATRNL1	-0.723	0.349
PRKCDBP	0.06	-0.348
C12orf68	0.051	0.616
HES1	0.271	-0.45
C12orf73	0.266	-0.762
PNKP	0.332	-0.132
C12orf70	-0.488	0.014
HES5	0.491	-0.719
HES4	0.704	-0.462
C12orf76	-0.05	-0.463
MLLT10	-0.833	0.349
BTN3A3	-0.803	-0.392
BTN3A2	-0.143	-0.362
CLCN1	0.139	0.369
CLCN2	-0.795	-0.005
C12orf57	-0.069	0.66
C12orf59	0.401	0.432
C12orf64	0.387	-0.097
C12orf63	-0.244	-0.495
LOC100291744	0.325	-0.432
DMD	0.607	-0.273
NKRF	-0.007	0.644
GDE1	-0.355	-0.687
TPD52L1	-0.089	-0.006
C12orf49	-0.14	0.382
C12orf45	0.601	-0.71
NTRK3	0.119	-0.454
MYCNOS	0.836	-0.202
C12orf54	-0.787	-0.239
C12orf53	0.123	-0.838
PAXIP1	-0.782	0.206
C12orf52	0.429	-0.52
WSCD1	0.034	-0.711
WSCD2	-0.502	0.378
NTRK2	0.454	-0.467
HEPH	0.437	-0.629
RPP40	-0.07	-0.585
CLCN5	0.098	-0.246
C12orf35	-0.896	-0.212
TCEANC	0.241	0.181
ARSD	0.479	-0.287
HELQ	-0.812	0.083
ARSF	0.5	-0.205
ARSG	-0.643	0.364
LY86	0.378	-0.716
ARSJ	0.376	-0.276
ARSK	0.033	-0.772
ART3	-0.267	0.347
SEH1L	-0.632	-0.499
AC105206.1	-0.286	0.301
C12orf41	-0.683	0.138
C12orf42	0.83	-0.173
C12orf26	-0.81	-0.062
C12orf24	-0.827	0.426
C12orf23	0.15	-0.852
UFD1L	-0.493	-0.808
LY96	0.133	-0.463
SNUPN	-0.041	-0.781
SCAI	-0.42	0.573
DACT1	0.554	-0.643
DACT2	-0.579	-0.034
DACT3	-0.076	-0.618
C12orf32	-0.692	0.239
PPFIA2	0.072	0.272
PPFIA4	-0.674	0.289
MEF2BNB-MEF2B	0.462	0.033
LY6D	-0.379	0.422
LY6E	0.263	-0.215
LY6H	0.66	-0.6
TSTA3	0.023	-0.724
FYCO1	0.004	-0.639
GNRHR2	-0.526	-0.626
COX7A1	-0.469	0.453
LOC388237	-0.862	-0.051
C12orf10	-0.304	-0.151
CYP1B1-AS1	-0.256	0.183
DSTYK	-0.694	-0.066
SCLY	-0.786	-0.083
DTL	0.363	0.418
PNCK	0.564	-0.673
MFI2	0.696	0.422
LOC440311	-0.653	0.182
ASB9	0.237	-0.099
CBLN4	0.418	0.261
CBLN1	0.63	-0.321
CBLN2	0.24	-0.089
ASB1	0.17	-0.892
LOC100499484-C9ORF174	-0.882	-0.126
DSP	-0.051	0.24
ASB2	0.267	0.149
ASB5	0.328	-0.235
ASB6	0.225	-0.652
DIAPH1	-0.674	-0.215
DIAPH2	0.435	-0.461
PCDHAC2	0.348	-0.407
CORO2B	-0.27	0.615
CORO2A	-0.521	0.049
EIF3A	-0.836	-0.069
EIF3E	-0.644	0.133
EIF3F	-0.363	-0.785
HEG1	-0.524	0.083
EIF3J	-0.064	-0.584
RHEBL1	0.292	-0.594
OR4K5	0.432	0.158
LOC440335	0.505	0.5
CORO1C	0.106	-0.67
CORO1B	0.126	-0.288
CORO1A	0.252	-0.853
LAGE3	0.034	0.039
THNSL2	0.054	-0.665
GTDC1	-0.511	0.155
RP3-410C9.1	0.698	-0.193
THNSL1	-0.101	-0.247
KIAA0802	-0.766	0.454
HECW1	-0.439	0.791
HECW2	-0.611	0.304
MRVI1	0.567	-0.318
EVI2B	0.006	-0.501
CHST1	0.492	-0.729
MFN2	-0.567	0.052
LOC651856	-0.334	0.637
CHST9	0.217	-0.64
SCIN	0.535	-0.453
CHST8	0.234	-0.299
AC110760.2	-0.524	0.689
HECA	-0.678	0.31
PYCARD	0.493	-0.487
GEMIN8	0.169	-0.617
DPT	-0.498	0.511
SCG2	0.223	-0.5
MAP1A	-0.827	-0.313
MAP1B	-0.432	0.044
KIAA0831	-0.747	0.202
SCGN	0.67	-0.621
JHDM1D	-0.938	0.203
DR1	-0.123	-0.272
ALOX5	0.334	-0.735
KCNE1L	-0.118	-0.043
LINC00260	0.515	-0.789
EHHADH	0.075	0.132
C14orf37	0.231	-0.468
TMPPE	-0.607	0.586
FRRS1L	-0.216	-0.469
FAH	0.451	-0.777
WDR75	-0.549	0.469
HTR1B	-0.323	0.405
HTR1A	0.562	-0.736
FAP	-0.719	-0.033
LOC440297	-0.138	0.186
C14orf45	-0.575	0.236
WDR77	-0.254	-0.892
FAU	0.564	-0.186
FAS	0.415	-0.361
HTR1D	-0.026	0.249
HTR1F	-0.859	0.368
HTR1E	0.025	-0.405
DDRGK1	-0.045	-0.557
WDR90	-0.522	0.116
NME7	-0.581	0.088
NME4	0.033	-0.866
NME5	-0.821	0.092
WDR85	-0.739	0.022
PITPNM2	-0.009	-0.735
PITPNM3	0.34	-0.231
WDR86	0.69	-0.652
ASPRV1	-0.657	0.064
LINC00282	0.126	-0.669
PCDH21	0.333	-0.259
PCDH20	0.767	-0.46
WDR54	0.224	-0.769
WDR52	-0.004	-0.674
PCDH10	0.515	-0.278
PCDH12	-0.05	0.271
PCDH15	0.775	-0.443
WDR70	-0.791	0.335
RAB7L1	0.43	-0.523
PCDH17	0.542	-0.683
PCDH19	0.636	-0.572
PCDH18	0.202	-0.36
WDR66	0.386	-0.851
WDR67	0.128	-0.141
CEACAM22P	0.105	0.605
WDR62	0.618	-0.163
WDR63	-0.581	0.117
WDR64	-0.322	0.069
C14orf50	-0.18	-0.311
WDR69	0.312	-0.733
NAP1L3	-0.395	0.59
NAP1L2	-0.632	0.525
NAP1L5	-0.029	0.321
RPLP0P2	-0.382	-0.788
CFHR4	0.326	0.657
WDR36	-0.529	-0.5
WDR31	0.113	-0.787
SERTAD3	0.098	0.311
SERTAD4	-0.658	0.629
WDR34	-0.154	-0.504
HTR5A	-0.577	-0.301
WDR33	-0.621	-0.088
SERTAD2	-0.439	0.459
WDR48	-0.012	-0.631
WDR49	0.282	-0.515
LINC00205	0.265	-0.264
CHSY3	-0.019	-0.669
OR4N2	-0.326	0.496
VOPP1	0.248	-0.657
WDR44	-0.371	-0.491
PCDHB15	-0.396	0.656
PCDHB14	-0.127	0.748
PCDHB12	-0.554	0.43
PCDHB10	-0.275	0.748
KIAA0776	-0.022	-0.574
LINC00239	0.765	-0.343
LINC00238	0.607	-0.467
WDR19	-0.769	0.376
PCDHB18	0.138	0.876
WDR16	0.027	-0.832
PCDHB16	-0.461	0.489
WDR13	-0.096	-0.838
C14orf23	-0.098	-0.614
SUPT4H1	-0.382	-0.636
HTR3A	0.4	-0.78
HTR3B	0.201	-0.138
WDR25	0.175	-0.506
C13orf39	-0.334	-0.213
WDR23	0.384	-0.77
C13orf38	-0.761	-0.238
HTR2C	0.34	-0.707
C13orf36	0.569	-0.716
HTR2A	-0.505	0.396
C14orf177	-0.043	0.231
SLC2A6	-0.343	0.209
SLC2A5	0.736	0.109
SLC2A4	0.575	-0.248
DDX25	-0.167	-0.845
PSIP1	-0.555	-0.265
ASPG	0.651	0.03
ASPM	0.197	0.307
C14orf162	-0.726	-0.095
FBP1	0.472	-0.42
LOC643037	0.169	-0.93
HCST	0.525	-0.6
UBE2Q2P1	-0.292	0.198
COL1A1	0.354	-0.221
AFAP1-AS1	-0.474	0.58
RP11-565H13.2	0.18	-0.835
ASS1	0.355	-0.796
DDX46	-0.883	-0.094
DDX3X	-0.779	0.373
DDX3Y	-0.744	0.5
GINS2	0.346	-0.578
DPH3P1	-0.519	0.092
GINS4	0.007	0.184
DDX55	-0.915	-0.22
EAF1	-0.188	-0.641
GTF2F2	0.151	-0.85
DDX59	-0.519	0.203
FLVCR1-AS1	-0.605	-0.67
DDX54	-0.099	-0.862
KYNU	0.186	-0.321
PNMT	0.619	-0.617
SAT2	-0.043	0.478
C14orf83	-0.105	0.254
FES	-0.786	0.084
GTF2A1	-0.806	0.261
TCERG1L	0.406	0.258
HCP5	0.059	-0.378
MS4A8B	0.537	-0.467
LOXL3	-0.205	-0.452
LOXL2	-0.46	0.474
LOXL1	0.616	-0.642
SEC24D	0.042	-0.687
SEC23A	-0.767	-0.093
C14orf79	0.119	-0.821
SAV1	-0.797	0.181
PUSL1	0.051	-0.866
ASNS	-0.612	-0.158
C21orf128	0.131	0.045
PNPO	-0.643	-0.01
TERF1	-0.197	-0.815
MS4A4A	-0.101	-0.812
MORN5	0.278	-0.782
C14orf91	-0.843	0.092
SLC2A9	0.6	0.083
MORN4	-0.222	-0.907
MORN3	0.535	-0.551
MORN2	0.276	-0.683
PNO1	0.128	-0.752
FBN1	-0.149	0.816
C21orf110	-0.218	-0.715
PNOC	0.486	-0.326
SCFD2	0.252	-0.353
DMBT1	-0.218	0.074
SEC31B	-0.8	0.068
SEC31A	-0.548	0.068
ZNRF4	0.723	-0.18
POSTN	-0.621	0.698
ZNRF1	0.514	-0.25
ZNRF2	0.185	0.061
HTRA2	-0.233	-0.808
HTRA1	0.209	-0.348
GXYLT2	0.174	-0.651
CLNS1A	-0.074	-0.661
F12	0.586	-0.68
POLH	-0.52	0.03
C4orf8	-0.702	-0.137
C4orf3	-0.864	-0.02
GCC2	-0.861	0.235
VSIG2	-0.255	0.316
MAD2L1	-0.638	0.129
MAD2L2	-0.088	-0.852
VSIG4	0.481	-0.55
ELL	-0.826	-0.078
TAGLN2	0.216	-0.405
UHMK1	0.519	-0.6
SSX2B	0.385	0.067
C14orf102	-0.392	0.611
C14orf104	-0.786	0.358
EMB	-0.623	0.327
C14orf106	-0.84	0.036
POLS	-0.668	0.225
FAXC	-0.682	0.25
ATP13A3	-0.676	0.579
POMP	-0.161	-0.465
PON2	0.456	-0.643
ENG	-0.283	-0.063
PON3	0.37	-0.687
MTFR1	-0.783	0.036
FLJ45248	0.305	-0.546
FAR2	-0.489	0.524
C14orf129	-0.161	-0.857
POGZ	-0.583	0.284
POGK	-0.806	-0.15
IL20RA	-0.156	-0.303
C14orf138	-0.887	-0.172
C14orf132	-0.068	-0.523
EHF	-0.39	-0.024
GCH1	0.587	-0.091
PLCL1	-0.813	0.133
FAT3	-0.462	0.472
FAT4	-0.053	-0.29
FAT2	-0.108	-0.118
SPATA1	0.272	-0.529
SPATA4	0.134	-0.612
C14orf147	0.009	-0.35
SERGEF	-0.772	-0.212
CSNK2A1P	0.001	-0.336
HYDIN	-0.511	-0.39
C14orf153	-0.309	-0.825
61E3.4	-0.381	0.491
C14orf156	0.588	-0.224
C13orf18	0.419	-0.474
ANKRD30BP2	-0.381	-0.763
GRPEL2	-0.899	0.204
KIAA0748	-0.169	0.337
C13orf16	-0.623	-0.228
TSSC1	-0.377	-0.827
CASP8AP2	-0.917	0.116
C13orf23	-0.874	-0.22
UCMA	0.309	0.178
C13orf27	-0.237	-0.475
SPOCD1	-0.505	0.19
NR0B1	0.448	-0.703
PLCE1	-0.212	-0.71
LYST	-0.881	0.006
C13orf33	0.345	-0.112
GCLM	-0.705	-0.535
GCKR	-0.409	0.558
PLCH2	0.726	0.099
PLCH1	0.118	-0.589
SYCE1	-0.663	-0.622
LEPRE1	-0.434	0.42
UCP3	-0.122	0.699
PLCG1	-0.583	0.136
HEATR3	-0.758	-0.075
HEATR4	-0.553	-0.08
PLCG2	0.145	-0.703
IL3RA	0.537	-0.373
TACR2	0.651	-0.324
ESD	-0.344	-0.865
ACVR1C	-0.842	0.348
PLCB4	-0.62	0.572
NECAP2	0.422	-0.146
PLCB1	-0.59	0.651
PLCB2	0.67	-0.546
MOSC1	0.811	0.031
ACVR2A	0.672	-0.291
IFNAR2	-0.826	-0.211
ACVR2B	-0.112	-0.838
SBF1	0.099	-0.746
SBF2	0.247	-0.553
TNNI3K	-0.508	0.395
AC183087.2	-0.068	-0.808
SPOCK2	-0.64	0.14
MGMT	0.564	-0.551
GON4L	-0.841	-0.309
PLCD3	0.431	-0.303
PLCD4	-0.837	0.213
ERG	-0.413	0.135
ADNP2	-0.379	0.537
F2R	0.461	-0.499
RETSAT	-0.289	-0.675
POTEKP	-0.007	-0.771
ZNF782	-0.599	0.497
OGN	0.404	-0.121
ZNF774	-0.438	0.509
ZNF790	0.367	0.005
ZNF791	-0.702	0.333
ZNF792	-0.183	0.79
ZNF786	-0.824	-0.145
ZNF785	-0.268	0.552
RP5-1182A14.1	-0.676	-0.201
ZNF799	-0.666	-0.077
ESRRA	-0.885	0.257
ESRRB	0.136	0.536
PAIP1	-0.471	0.577
L3MBTL	0.216	-0.566
ESRRG	-0.571	0.751
UBE2L6	-0.165	-0.883
LOC256374	-0.831	0.318
EIF4E1B	-0.807	0.11
RP11-78J21.3	-0.781	-0.146
KIAA1377	-0.395	-0.736
KIAA1370	-0.942	-0.015
GLCCI1	-0.83	0.463
MYRIP	0.365	-0.649
EIF4A2	-0.764	0.419
THEM4	-0.723	0.103
THEM5	0.689	-0.205
ZNF740	-0.482	0.465
LOC645955	0.488	-0.34
NNAT	0.539	-0.669
MTMR2	-0.669	-0.187
MTMR1	-0.6	-0.319
LYPLAL1	0.137	-0.583
MTMR4	-0.29	0.645
LOC645944	-0.797	-0.232
IGF1	-0.076	-0.639
LOC100128922	0.044	0.324
CSAG2	-0.452	-0.4
PSAT1	0.181	-0.653
MEGF6	-0.26	0.269
CSAG1	-0.311	-0.112
ZNF767	-0.773	0.147
ZNF768	-0.203	0.493
NCBP2	-0.429	-0.713
ATOX1	0.399	-0.748
[truncated: 6,237 more rows]

## Sheet: GO terms Component 1 < -0.3
Note: GO results for genes that have loadings on Component 1 < -0.3 (the 8235 retained genes were used as a background set).
PANTHER Protein Class	REFLIST (7563)	upload_1 (3099)	upload_1 (expected)	upload_1 (over/under)	upload_1 (fold Enrichment)	upload_1 (raw P-value)	upload_1 (FDR)
nucleic acid metabolism protein (PC00171)	293	172	120.06	+	1.43	0.000165	0.0311
PANTHER GO-Slim Biological Process	REFLIST (7563)	upload_1 (3099)	upload_1 (expected)	upload_1 (over/under)	upload_1 (fold Enrichment)	upload_1 (raw P-value)	upload_1 (FDR)
nucleic acid metabolic process (GO:0090304)	955	493	391.32	+	1.26	9.66e-06	0.0104
RNA metabolic process (GO:0016070)	863	443	353.62	+	1.25	4.72e-05	0.0203
gene expression (GO:0010467)	1004	512	411.4	+	1.24	1.65e-05	0.0118
nucleobase-containing compound metabolic process (GO:0006139)	1053	526	431.48	+	1.22	7.31e-05	0.0225
heterocycle metabolic process (GO:0046483)	1076	534	440.9	+	1.21	0.000107	0.0287
cellular nitrogen compound metabolic process (GO:0034641)	1193	588	488.84	+	1.2	7e-05	0.0251
cellular aromatic compound metabolic process (GO:0006725)	1085	534	444.59	+	1.2	0.000202	0.0434
cellular macromolecule metabolic process (GO:0044260)	1506	728	617.1	+	1.18	4.33e-05	0.0233
macromolecule metabolic process (GO:0043170)	1746	844	715.44	+	1.18	6.72e-06	0.0145
nitrogen compound metabolic process (GO:0006807)	1894	886	776.08	+	1.14	0.000166	0.0397
PANTHER GO-Slim Molecular Function	REFLIST (7563)	upload_1 (3099)	upload_1 (expected)	upload_1 (over/under)	upload_1 (fold Enrichment)	upload_1 (raw P-value)	upload_1 (FDR)
nucleic acid binding (GO:0003676)	744	382	304.86	+	1.25	0.000177	0.0193
ion binding (GO:0043167)	373	103	152.84	-	0.67	0.000197	0.0179
molecular transducer activity (GO:0060089)	300	78	122.93	-	0.63	0.000172	0.0313
signaling receptor activity (GO:0038023)	300	78	122.93	-	0.63	0.000172	0.0235
carboxylic acid binding (GO:0031406)	45	3	18.44	-	0.16	0.000168	0.0458
organic acid binding (GO:0043177)	51	3	20.9	-	0.14	2.92e-05	0.0159
PANTHER GO-Slim Cellular Component	REFLIST (7563)	upload_1 (3099)	upload_1 (expected)	upload_1 (over/under)	upload_1 (fold Enrichment)	upload_1 (raw P-value)	upload_1 (FDR)
nucleus (GO:0005634)	1325	672	542.93	+	1.24	7.39e-07	0.000369
intracellular membrane-bounded organelle (GO:0043231)	2083	990	853.53	+	1.16	6.11e-06	0.00102
membrane-bounded organelle (GO:0043227)	2124	1003	870.33	+	1.15	1.18e-05	0.00118
intracellular organelle (GO:0043229)	2406	1127	985.88	+	1.14	6.49e-06	0.000809
organelle (GO:0043226)	2474	1144	1013.74	+	1.13	3.4e-05	0.00283
intracellular (GO:0005622)	3076	1416	1260.42	+	1.12	2.01e-06	0.000501
cell periphery (GO:0071944)	1537	538	629.8	-	0.85	0.000417	0.0231
plasma membrane (GO:0005886)	1518	530	622.01	-	0.85	0.000389	0.0243
extracellular region (GO:0005576)	400	113	163.9	-	0.69	0.000267	0.0191
extracellular space (GO:0005615)	322	90	131.94	-	0.68	0.000879	0.0439

## Sheet: GO terms Component 1 > 0.3
Note: GO results for genes that have loadings on Component 1 > 0.3 (the 8235 retained genes were used as a background set).
PANTHER GO-Slim Biological Process	REFLIST (7563)	upload_1 (2000)	upload_1 (expected)	upload_1 (over/under)	upload_1 (fold Enrichment)	upload_1 (raw P-value)	upload_1 (FDR)
G protein-coupled receptor signaling pathway (GO:0007186)	167	71	44.16	+	1.61	0.00117	0.0486
regulation of biological quality (GO:0065008)	428	154	113.18	+	1.36	0.00091	0.0384
multicellular organismal process (GO:0032501)	627	220	165.81	+	1.33	0.000234	0.0157
signaling (GO:0023052)	946	328	250.17	+	1.31	8.72e-06	0.00144
cell communication (GO:0007154)	952	327	251.75	+	1.3	1.78e-05	0.00225
signal transduction (GO:0007165)	849	291	224.51	+	1.3	6.32e-05	0.00648
cellular response to stimulus (GO:0051716)	1026	336	271.32	+	1.24	0.000317	0.0201
response to stimulus (GO:0050896)	1175	375	310.72	+	1.21	0.000641	0.0307
metabolic process (GO:0008152)	2259	499	597.38	-	0.84	1.48e-05	0.00199
cellular metabolic process (GO:0044237)	2097	457	554.54	-	0.82	1.04e-05	0.00161
organic substance metabolic process (GO:0071704)	2141	462	566.18	-	0.82	2.7e-06	0.000646
nitrogen compound metabolic process (GO:0006807)	1894	397	500.86	-	0.79	9.89e-07	0.000304
cellular biosynthetic process (GO:0044249)	1055	221	278.99	-	0.79	0.000662	0.031
primary metabolic process (GO:0044238)	2006	417	530.48	-	0.79	1.63e-07	0.000117
biosynthetic process (GO:0009058)	1076	222	284.54	-	0.78	0.000239	0.0156
organic substance biosynthetic process (GO:1901576)	1072	220	283.49	-	0.78	0.0002	0.0139
regulation of gene expression (GO:0010468)	802	160	212.09	-	0.75	0.000513	0.0269
cellular nitrogen compound biosynthetic process (GO:0044271)	886	176	234.3	-	0.75	0.000194	0.0139
regulation of nucleobase-containing compound metabolic process (GO:0019219)	720	143	190.4	-	0.75	0.000845	0.0387
cellular protein metabolic process (GO:0044267)	702	139	185.64	-	0.75	0.000864	0.0388
cellular macromolecule metabolic process (GO:0044260)	1506	298	398.25	-	0.75	2.21e-07	0.000119
macromolecule metabolic process (GO:0043170)	1746	345	461.72	-	0.75	1.22e-08	2.63e-05
regulation of cellular biosynthetic process (GO:0031326)	726	143	191.99	-	0.74	0.000634	0.031
organic cyclic compound metabolic process (GO:1901360)	1107	218	292.74	-	0.74	1.23e-05	0.00176
regulation of biosynthetic process (GO:0009889)	727	143	192.25	-	0.74	0.000545	0.0273
cellular nitrogen compound metabolic process (GO:0034641)	1193	234	315.48	-	0.74	3.69e-06	0.000721
regulation of macromolecule biosynthetic process (GO:0010556)	721	141	190.67	-	0.74	0.000441	0.0237
regulation of RNA metabolic process (GO:0051252)	703	137	185.91	-	0.74	0.000521	0.0267
regulation of cellular macromolecule biosynthetic process (GO:2000112)	719	140	190.14	-	0.74	0.000427	0.0236
organic cyclic compound biosynthetic process (GO:1901362)	803	156	212.35	-	0.73	0.000161	0.0129
aromatic compound biosynthetic process (GO:0019438)	791	153	209.18	-	0.73	0.000145	0.013
cellular aromatic compound metabolic process (GO:0006725)	1085	209	286.92	-	0.73	4.18e-06	0.00075
regulation of transcription, DNA-templated (GO:0006355)	671	129	177.44	-	0.73	0.000392	0.0234
regulation of nucleic acid-templated transcription (GO:1903506)	671	129	177.44	-	0.73	0.000392	0.0228
regulation of RNA biosynthetic process (GO:2001141)	671	129	177.44	-	0.73	0.000392	0.0222
macromolecule biosynthetic process (GO:0009059)	890	171	235.36	-	0.73	3.63e-05	0.00411
cellular macromolecule biosynthetic process (GO:0034645)	888	170	234.83	-	0.72	2.98e-05	0.00356
heterocycle biosynthetic process (GO:0018130)	790	151	208.91	-	0.72	8.44e-05	0.00825
nucleobase-containing compound biosynthetic process (GO:0034654)	776	147	205.21	-	0.72	6.16e-05	0.00663
gene expression (GO:0010467)	1004	190	265.5	-	0.72	3.38e-06	0.000727
nucleic acid-templated transcription (GO:0097659)	687	130	181.67	-	0.72	0.000185	0.0142
transcription, DNA-templated (GO:0006351)	687	130	181.67	-	0.72	0.000185	0.0137
RNA biosynthetic process (GO:0032774)	689	130	182.2	-	0.71	0.000157	0.013
heterocycle metabolic process (GO:0046483)	1076	203	284.54	-	0.71	1.25e-06	0.000336
cellular protein modification process (GO:0006464)	523	98	138.3	-	0.71	0.000902	0.0396
protein modification process (GO:0036211)	523	98	138.3	-	0.71	0.000902	0.0388
nucleobase-containing compound metabolic process (GO:0006139)	1053	197	278.46	-	0.71	9.8e-07	0.000352
macromolecule modification (GO:0043412)	552	101	145.97	-	0.69	0.000323	0.0198
regulation of transcription by RNA polymerase II (GO:0006357)	556	100	147.03	-	0.68	0.000153	0.0131
RNA metabolic process (GO:0016070)	863	154	228.22	-	0.67	9.32e-07	0.000401
transcription by RNA polymerase II (GO:0006366)	566	101	149.68	-	0.67	9.44e-05	0.00883
nucleic acid metabolic process (GO:0090304)	955	170	252.55	-	0.67	1.61e-07	0.000173
PANTHER GO-Slim Molecular Function	REFLIST (7563)	upload_1 (2000)	upload_1 (expected)	upload_1 (over/under)	upload_1 (fold Enrichment)	upload_1 (raw P-value)	upload_1 (FDR)
organic acid binding (GO:0043177)	51	36	13.49	+	2.67	1.4e-05	0.00383
carboxylic acid binding (GO:0031406)	45	30	11.9	+	2.52	0.000156	0.0122
molecular transducer activity (GO:0060089)	300	126	79.33	+	1.59	1.81e-05	0.0033
signaling receptor activity (GO:0038023)	300	126	79.33	+	1.59	1.81e-05	0.00248
transmembrane signaling receptor activity (GO:0004888)	253	106	66.9	+	1.58	8.85e-05	0.00805
heterocyclic compound binding (GO:1901363)	899	180	237.74	-	0.76	0.000252	0.0153
organic cyclic compound binding (GO:0097159)	919	184	243.03	-	0.76	0.000183	0.0125
transcription regulator activity (GO:0140110)	525	96	138.83	-	0.69	0.000421	0.023
nucleic acid binding (GO:0003676)	744	129	196.75	-	0.66	1.48e-06	0.00081
RNA binding (GO:0003723)	188	21	49.72	-	0.42	3.25e-05	0.00355
PANTHER Protein Class	REFLIST (7563)	upload_1 (2000)	upload_1 (expected)	upload_1 (over/under)	upload_1 (fold Enrichment)	upload_1 (raw P-value)	upload_1 (FDR)
G-protein coupled receptor (PC00021)	137	60	36.23	+	1.66	0.00138	0.0519
transmembrane signal receptor (PC00197)	341	131	90.18	+	1.45	0.000307	0.0192
gene-specific transcriptional regulator (PC00264)	444	82	117.41	-	0.7	0.00165	0.0443
zinc finger transcription factor (PC00244)	208	31	55	-	0.56	0.00163	0.051
nucleic acid metabolism protein (PC00171)	293	38	77.48	-	0.49	6.79e-06	0.00128
RNA metabolism protein (PC00031)	222	27	58.71	-	0.46	3.51e-05	0.0033
RNA processing factor (PC00147)	75	5	19.83	-	0.25	0.000466	0.0219
PANTHER GO-Slim Cellular Component	REFLIST (7563)	upload_1 (2000)	upload_1 (expected)	upload_1 (over/under)	upload_1 (fold Enrichment)	upload_1 (raw P-value)	upload_1 (FDR)
synapse (GO:0045202)	198	81	52.36	+	1.55	0.00125	0.0329
cell junction (GO:0030054)	270	107	71.4	+	1.5	0.000464	0.0145
intrinsic component of plasma membrane (GO:0031226)	410	159	108.42	+	1.47	4.04e-05	0.00288
integral component of plasma membrane (GO:0005887)	404	155	106.84	+	1.45	8.71e-05	0.00543
extracellular region (GO:0005576)	400	153	105.78	+	1.45	0.000101	0.00558
extracellular space (GO:0005615)	322	122	85.15	+	1.43	0.000792	0.0232
intrinsic component of membrane (GO:0031224)	573	198	151.53	+	1.31	0.000876	0.0243
integral component of membrane (GO:0016021)	563	193	148.88	+	1.3	0.00151	0.0377
plasma membrane (GO:0005886)	1518	479	401.43	+	1.19	0.000181	0.00902
cell periphery (GO:0071944)	1537	483	406.45	+	1.19	0.000245	0.00873
intracellular (GO:0005622)	3076	671	813.43	-	0.82	5.69e-09	1.42e-06
organelle (GO:0043226)	2474	531	654.24	-	0.81	1.08e-07	1.08e-05
intracellular organelle (GO:0043229)	2406	508	636.26	-	0.8	2.1e-08	3.5e-06
intracellular membrane-bounded organelle (GO:0043231)	2083	436	550.84	-	0.79	1.71e-07	1.42e-05
membrane-bounded organelle (GO:0043227)	2124	444	561.68	-	0.79	9.39e-08	1.17e-05
nucleus (GO:0005634)	1325	241	350.39	-	0.69	1.68e-09	8.37e-07
membrane-enclosed lumen (GO:0031974)	470	82	124.29	-	0.66	0.000238	0.0108
intracellular organelle lumen (GO:0070013)	470	82	124.29	-	0.66	0.000238	0.00988
organelle lumen (GO:0043233)	470	82	124.29	-	0.66	0.000238	0.00912
nuclear lumen (GO:0031981)	432	74	114.24	-	0.65	0.000252	0.0084

## Sheet: GO terms Component 2 < -0.3
Note: GO results for genes that have loadings on Component 2 < -0.3 (the 8235 retained genes were used as a background set).
PANTHER Protein Class	REFLIST (7563)	upload_1 (3234)	upload_1 (expected)	upload_1 (over/under)	upload_1 (fold Enrichment)	upload_1 (raw P-value)	upload_1 (FDR)
gene-specific transcriptional regulator (PC00264)	444	128	189.86	-	0.67	3.53e-05	0.00332
DNA-binding transcription factor (PC00218)	408	114	174.46	-	0.65	2.41e-05	0.00453
zinc finger transcription factor (PC00244)	208	53	88.94	-	0.6	0.000463	0.0218
C2H2 zinc finger transcription factor (PC00248)	159	33	67.99	-	0.49	6.23e-05	0.0039
PANTHER GO-Slim Biological Process	REFLIST (7563)	upload_1 (3234)	upload_1 (expected)	upload_1 (over/under)	upload_1 (fold Enrichment)	upload_1 (raw P-value)	upload_1 (FDR)
regulation of metabolic process (GO:0019222)	1090	385	466.09	-	0.83	0.000485	0.0418
regulation of macromolecule metabolic process (GO:0060255)	1010	347	431.88	-	0.8	0.000142	0.0146
organic cyclic compound biosynthetic process (GO:1901362)	803	274	343.37	-	0.8	0.000588	0.0487
regulation of cellular metabolic process (GO:0031323)	1000	341	427.61	-	0.8	0.000101	0.012
regulation of nitrogen compound metabolic process (GO:0051171)	937	318	400.67	-	0.79	0.000125	0.0134
nucleic acid metabolic process (GO:0090304)	955	324	408.37	-	0.79	0.000108	0.0123
regulation of primary metabolic process (GO:0080090)	948	318	405.37	-	0.78	5.82e-05	0.00736
aromatic compound biosynthetic process (GO:0019438)	791	264	338.24	-	0.78	0.000201	0.0188
heterocycle biosynthetic process (GO:0018130)	790	263	337.81	-	0.78	0.000173	0.0169
nucleobase-containing compound biosynthetic process (GO:0034654)	776	258	331.82	-	0.78	0.000202	0.0181
RNA metabolic process (GO:0016070)	863	282	369.03	-	0.76	2.66e-05	0.00357
regulation of gene expression (GO:0010468)	802	256	342.94	-	0.75	1.35e-05	0.00242
regulation of biosynthetic process (GO:0009889)	727	230	310.87	-	0.74	2.44e-05	0.0035
regulation of cellular biosynthetic process (GO:0031326)	726	229	310.44	-	0.74	2.03e-05	0.00313
regulation of macromolecule biosynthetic process (GO:0010556)	721	227	308.31	-	0.74	1.91e-05	0.00316
regulation of cellular macromolecule biosynthetic process (GO:2000112)	719	225	307.45	-	0.73	1.32e-05	0.00258
regulation of nucleobase-containing compound metabolic process (GO:0019219)	720	221	307.88	-	0.72	4.45e-06	0.00319
RNA biosynthetic process (GO:0032774)	689	211	294.62	-	0.72	5.94e-06	0.00183
regulation of RNA metabolic process (GO:0051252)	703	215	300.61	-	0.72	4.97e-06	0.00268
nucleic acid-templated transcription (GO:0097659)	687	210	293.77	-	0.71	5.72e-06	0.00246
transcription, DNA-templated (GO:0006351)	687	210	293.77	-	0.71	5.72e-06	0.00205
regulation of transcription, DNA-templated (GO:0006355)	671	205	286.93	-	0.71	7.78e-06	0.00209
regulation of nucleic acid-templated transcription (GO:1903506)	671	205	286.93	-	0.71	7.78e-06	0.00186
regulation of RNA biosynthetic process (GO:2001141)	671	205	286.93	-	0.71	7.78e-06	0.00167
regulation of transcription by RNA polymerase II (GO:0006357)	556	160	237.75	-	0.67	2.66e-06	0.00286
transcription by RNA polymerase II (GO:0006366)	566	162	242.03	-	0.67	1.69e-06	0.00364
PANTHER GO-Slim Molecular Function	REFLIST (7563)	upload_1 (3234)	upload_1 (expected)	upload_1 (over/under)	upload_1 (fold Enrichment)	upload_1 (raw P-value)	upload_1 (FDR)
molecular function regulator (GO:0098772)	853	296	364.75	-	0.81	0.000948	0.037
nucleic acid binding (GO:0003676)	744	248	318.14	-	0.78	0.000314	0.0132
DNA binding (GO:0003677)	551	161	235.61	-	0.68	6.9e-06	0.000377
cis-regulatory region sequence-specific DNA binding (GO:0000987)	345	96	147.52	-	0.65	0.000102	0.00507
RNA polymerase II cis-regulatory region sequence-specific DNA binding (GO:0000978)	345	96	147.52	-	0.65	0.000102	0.00464
transcription regulator activity (GO:0140110)	525	145	224.49	-	0.65	7.98e-07	7.26e-05
double-stranded DNA binding (GO:0003690)	490	134	209.53	-	0.64	1.09e-06	8.47e-05
sequence-specific DNA binding (GO:0043565)	481	131	205.68	-	0.64	1.1e-06	7.49e-05
DNA-binding transcription factor activity, RNA polymerase II-specific (GO:0000981)	408	107	174.46	-	0.61	2.03e-06	0.000123
sequence-specific double-stranded DNA binding (GO:1990837)	473	124	202.26	-	0.61	2.39e-07	4.34e-05
DNA-binding transcription factor activity (GO:0003700)	443	116	189.43	-	0.61	5.84e-07	6.38e-05
RNA polymerase II transcription regulatory region sequence-specific DNA binding (GO:0000977)	452	118	193.28	-	0.61	3.57e-07	4.88e-05
transcription regulatory region sequence-specific DNA binding (GO:0000976)	468	122	200.12	-	0.61	2.05e-07	0.000112
regulatory region nucleic acid binding (GO:0001067)	468	122	200.12	-	0.61	2.05e-07	5.6e-05
PANTHER GO-Slim Cellular Function	REFLIST (7563)	upload_1 (3234)	upload_1 (expected)	upload_1 (over/under)	upload_1 (fold Enrichment)	upload_1 (raw P-value)	upload_1 (FDR)
There were no significant cellular GO-slim terms

## Sheet: GO terms Component 2 > 0.3
Note: GO results for genes that have loadings on Component 2 > 0.3 (the 8235 retained genes were used as a background set).
PANTHER Protein Class	REFLIST (7563)	upload_1 (1551)	upload_1 (expected)	upload_1 (over/under)	upload_1 (fold Enrichment)	upload_1 (raw P-value)	upload_1 (FDR)
C2H2 zinc finger transcription factor (PC00248)	159	58	32.61	+	1.78	0.000324	0.0203
ion channel (PC00133)	163	56	33.43	+	1.68	0.00134	0.036
zinc finger transcription factor (PC00244)	208	69	42.66	+	1.62	0.000815	0.0255
DNA-binding transcription factor (PC00218)	408	125	83.67	+	1.49	8.48e-05	0.0159
gene-specific transcriptional regulator (PC00264)	444	133	91.05	+	1.46	0.000121	0.0113
oxidoreductase (PC00176)	243	25	49.83	-	0.5	0.000365	0.0172
translational protein (PC00263)	133	10	27.28	-	0.37	0.000676	0.0254
PANTHER GO-Slim Biological Process	REFLIST (7563)	upload_1 (1551)	upload_1 (expected)	upload_1 (over/under)	upload_1 (fold Enrichment)	upload_1 (raw P-value)	upload_1 (FDR)
metal ion transport (GO:0030001)	174	64	35.68	+	1.79	0.000107	0.0128
cation transport (GO:0006812)	230	76	47.17	+	1.61	0.000463	0.0356
regulation of transcription by RNA polymerase II (GO:0006357)	556	170	114.02	+	1.49	4.28e-06	0.00921
transcription by RNA polymerase II (GO:0006366)	566	172	116.07	+	1.48	5.06e-06	0.00544
regulation of transcription, DNA-templated (GO:0006355)	671	193	137.61	+	1.4	2.2e-05	0.0158
regulation of nucleic acid-templated transcription (GO:1903506)	671	193	137.61	+	1.4	2.2e-05	0.0119
regulation of RNA biosynthetic process (GO:2001141)	671	193	137.61	+	1.4	2.2e-05	0.00949
nucleic acid-templated transcription (GO:0097659)	687	196	140.89	+	1.39	3.23e-05	0.00694
transcription, DNA-templated (GO:0006351)	687	196	140.89	+	1.39	3.23e-05	0.00631
regulation of RNA metabolic process (GO:0051252)	703	200	144.17	+	1.39	2.61e-05	0.00803
RNA biosynthetic process (GO:0032774)	689	196	141.3	+	1.39	3.32e-05	0.0055
regulation of cellular macromolecule biosynthetic process (GO:2000112)	719	204	147.45	+	1.38	2.53e-05	0.00908
regulation of nucleobase-containing compound metabolic process (GO:0019219)	720	204	147.66	+	1.38	3.1e-05	0.00834
regulation of macromolecule biosynthetic process (GO:0010556)	721	204	147.86	+	1.38	3.14e-05	0.0075
regulation of cellular biosynthetic process (GO:0031326)	726	205	148.89	+	1.38	3.31e-05	0.00593
regulation of biosynthetic process (GO:0009889)	727	205	149.09	+	1.37	3.36e-05	0.00516
regulation of gene expression (GO:0010468)	802	222	164.47	+	1.35	3.96e-05	0.00568
nucleobase-containing compound biosynthetic process (GO:0034654)	776	211	159.14	+	1.33	0.000162	0.0184
heterocycle biosynthetic process (GO:0018130)	790	211	162.01	+	1.3	0.000421	0.0348
regulation of cellular metabolic process (GO:0031323)	1000	267	205.08	+	1.3	5.47e-05	0.00735
regulation of primary metabolic process (GO:0080090)	948	253	194.41	+	1.3	8.9e-05	0.0113
aromatic compound biosynthetic process (GO:0019438)	791	211	162.22	+	1.3	0.000425	0.0339
cellular macromolecule biosynthetic process (GO:0034645)	888	235	182.11	+	1.29	0.000263	0.0269
macromolecule biosynthetic process (GO:0009059)	890	235	182.52	+	1.29	0.000311	0.0291
regulation of nitrogen compound metabolic process (GO:0051171)	937	247	192.16	+	1.29	0.000221	0.0238
RNA metabolic process (GO:0016070)	863	227	176.98	+	1.28	0.000495	0.0368
regulation of macromolecule metabolic process (GO:0060255)	1010	262	207.13	+	1.26	0.000339	0.0304
regulation of metabolic process (GO:0019222)	1090	281	223.53	+	1.26	0.000283	0.0277
biological regulation (GO:0065007)	2245	532	460.4	+	1.16	0.000393	0.0338
PANTHER GO-Slim Molecular Function	REFLIST (7563)	upload_1 (1551)	upload_1 (expected)	upload_1 (over/under)	upload_1 (fold Enrichment)	upload_1 (raw P-value)	upload_1 (FDR)
voltage-gated cation channel activity (GO:0022843)	69	30	14.15	+	2.12	0.00106	0.0275
voltage-gated channel activity (GO:0022832)	73	31	14.97	+	2.07	0.00139	0.0331
voltage-gated ion channel activity (GO:0005244)	73	31	14.97	+	2.07	0.00139	0.0317
potassium ion transmembrane transporter activity (GO:0015079)	81	32	16.61	+	1.93	0.00234	0.0474
active transmembrane transporter activity (GO:0022804)	86	33	17.64	+	1.87	0.00302	0.05
metal ion transmembrane transporter activity (GO:0046873)	180	67	36.91	+	1.82	4.94e-05	0.00225
inorganic cation transmembrane transporter activity (GO:0022890)	209	75	42.86	+	1.75	5.35e-05	0.00225
monovalent inorganic cation transmembrane transporter activity (GO:0015077)	134	47	27.48	+	1.71	0.00254	0.0495
cation transmembrane transporter activity (GO:0008324)	223	77	45.73	+	1.68	0.000118	0.0043
cation channel activity (GO:0005261)	145	50	29.74	+	1.68	0.00196	0.0413
ion channel activity (GO:0005216)	177	59	36.3	+	1.63	0.00152	0.0333
cis-regulatory region sequence-specific DNA binding (GO:0000987)	345	114	70.75	+	1.61	1.32e-05	0.0012
RNA polymerase II cis-regulatory region sequence-specific DNA binding (GO:0000978)	345	114	70.75	+	1.61	1.32e-05	0.00103
inorganic molecular entity transmembrane transporter activity (GO:0015318)	291	94	59.68	+	1.58	0.00017	0.0058
RNA polymerase II transcription regulatory region sequence-specific DNA binding (GO:0000977)	452	146	92.69	+	1.58	2.02e-06	0.0011
DNA-binding transcription factor activity, RNA polymerase II-specific (GO:0000981)	408	130	83.67	+	1.55	1.45e-05	0.000987
DNA-binding transcription factor activity (GO:0003700)	443	141	90.85	+	1.55	6.28e-06	0.000857
transcription regulatory region sequence-specific DNA binding (GO:0000976)	468	147	95.98	+	1.53	6.27e-06	0.00171
regulatory region nucleic acid binding (GO:0001067)	468	147	95.98	+	1.53	6.27e-06	0.00114
sequence-specific double-stranded DNA binding (GO:1990837)	473	147	97	+	1.52	1.13e-05	0.00123
ion transmembrane transporter activity (GO:0015075)	304	94	62.34	+	1.51	0.000618	0.0169
double-stranded DNA binding (GO:0003690)	490	150	100.49	+	1.49	1.55e-05	0.000941
sequence-specific DNA binding (GO:0043565)	481	147	98.64	+	1.49	2.13e-05	0.00116
transmembrane transporter activity (GO:0022857)	363	109	74.44	+	1.46	0.000521	0.015
transporter activity (GO:0005215)	403	121	82.65	+	1.46	0.000248	0.00754
transcription regulator activity (GO:0140110)	525	156	107.67	+	1.45	4.24e-05	0.00211
DNA binding (GO:0003677)	551	160	113	+	1.42	9.3e-05	0.00363
molecular function regulator (GO:0098772)	853	228	174.93	+	1.3	0.000206	0.00662
nucleic acid binding (GO:0003676)	744	196	152.58	+	1.28	0.00132	0.0327
ion binding (GO:0043167)	373	50	76.49	-	0.65	0.00283	0.0499
small molecule binding (GO:0036094)	190	20	38.96	-	0.51	0.00279	0.0508
structural constituent of ribosome (GO:0003735)	46	1	9.43	-	0.11	0.00286	0.0489
transition metal ion binding (GO:0046914)	36	0	7.38	-	< 0.01	0.00267	0.0502
PANTHER GO-Slim Cellular Component	REFLIST (7563)	upload_1 (1551)	upload_1 (expected)	upload_1 (over/under)	upload_1 (fold Enrichment)	upload_1 (raw P-value)	upload_1 (FDR)
chromatin (GO:0000785)	223	78	45.73	+	1.71	8.59e-05	0.0429

## Sheet: UKB exclusion codes
Note: for diagnoses with a *, participants were only excluded if the diagnosis occurred before the brain scans appointment (instance 2.0). Self-reported diagnoses were taken from instances 0.0, 0.1 and 0.2.
Diagnosis	Codes	Code type
Dementia	42019.0.0	Main code
	42021.0.0	Main code
	42025.0.0	Main code
	42023.0.0	Main code
	1263	Self report: 20002
Parkinsons	42031.0.0	Main code
	42037.0.0	Main code
	42033.0.0	Main code
	1262	Self report: 20002
MotorNeurone	42029.0.0	Main code
	1259	Self report: 20002
Epilepsy	131049.0.0	Main code
	1264	Self report: 20002
MulitpleSclerosis	131043.0.0	Main code
	1261	Self report: 20002
Stroke*	42011.0.0	Main code
	42009.0.0	Main code
	42007.0.0	Main code
	1081	Self report: 20002
	1583	Self report: 20002
TIA*	131057.0.0	Main code
	1082	Self report: 20002
ProgressiveSupranuclearPalsy	42035.0.0	Main code
IntracranialAbscess	131005.0.0	Main code
	1245	Self report: 20002
CerebralPalsy	131101.0.0	Main code
	1433	Self report: 20002
Anencephaly	132433.0.0	Main code
Encephalocele	132435.0.0	Main code
Microcephaly	132437.0.0	Main code
CongenitalHydrocephalus	132439.0.0	Main code
OtherCongenitalBrainMalformations	132441.0.0	Main code
SpinaBifida	132443.0.0	Main code
	1524	Self report: 20002
SpinalCordOtherCongenital	132445.0.0	Main code
TB_NervousSystem	130025.0.0	Main code
OtherDemyelinatingCNSDisease	131047.0.0	Main code
	1397	Self report: 20002
OtherDemyelinatingAcuteDisseminated	131045.0.0	Main code
OtherDegenerativeBasalGanglia	131029.0.0	Main code
OtherDegenerativeCNSClassified	131041.0.0	Main code
OtherDegenerativeCNSUnclassified	131039.0.0	Main code
	1258	Self report: 20002
GuillainBarre	G610	ICD10: 41270
	1256	Self report: 20002
CerebralCysts	34800	ICD9: 41271
	34809	ICD9: 41271
	Q046	ICD10: 41270
	G930	ICD10: 41270
CerebralCryptococcosis	B451	ICD10: 41270
BrainCompression	3484	ICD9: 41271
	G935	ICD10: 41270
NeoplasmBrain	1910	ICD9: 41271
	1911	ICD9: 41271
	1912	ICD9: 41271
	1913	ICD9: 41271
	1914	ICD9: 41271
	1915	ICD9: 41271
	1916	ICD9: 41271
	1917	ICD9: 41271
	1918	ICD9: 41271
	1919	ICD9: 41271
	1920	ICD9: 41271
	1921	ICD9: 41271
	1983	ICD9: 41271
	2250	ICD9: 41271
	2375	ICD9: 41271
	2396	ICD9: 41271
	C793	ICD10: 41270
	C794	ICD10: 41270
	C710	ICD10: 41270
	C711	ICD10: 41270
	C712	ICD10: 41270
	C713	ICD10: 41270
	C714	ICD10: 41270
	C715	ICD10: 41270
	C716	ICD10: 41270
	C717	ICD10: 41270
	C718	ICD10: 41270
CNSTumours	9380	40011
	9381	40011
	9382	40011
	9383	40011
	9384	40011
	9391	40011
	9392	40011
	9393	40011
	9394	40011
	9400	40011
	9401	40011
	9411	40011
	9420	40011
	9430	40011
	9440	40011
	9441	40011
	9442	40011
	9445	40011
	9450	40011
	9460	40011
	9470	40011
	9471	40011
	9492	40011
	9506	40011
	9522	40011
	9530	40011
	9531	40011
	9532	40011
	9533	40011
	9534	40011
	9537	40011
	9538	40011
	9539	40011
	9540	40011
	9550	40011
	9560	40011
	9561	40011
	9570	40011
	9580	40011
	1659	Self report: 20002
	1031	Self report: 20001
	1032	Self report: 20001
Hydrocephalus	3313	ICD9: 41271
	3314	ICD9: 41271
	74230	ICD9: 41271
	74239	ICD9: 41271
	74231	ICD9: 41271
	74232	ICD9: 41271
	74238	ICD9: 41271
	74239	ICD9: 41271
	G940	ICD10: 41270
	G941	ICD10: 41270
	G942	ICD10: 41270
Neurosyphilis	X0904	ICD9: 41271
	X0940	ICD9: 41271
	X0941	ICD9: 41271
	X0942	ICD9: 41271
	X0943	ICD9: 41271
	X0948	ICD9: 41271
	X0949	ICD9: 41271
	A504	ICD10: 41270
	A521	ICD10: 41270
	A522	ICD10: 41270
	A523	ICD10: 41270
AmoebicBrainAbscess	X0065	ICD9: 41271
	A066	ICD10: 41270
NeuronalCeroidLipofuscinosis	E754	ICD10: 41270
ReductionDeformitiesOfBrain	74220	ICD9: 41271
	74221	ICD9: 41271
	74222	ICD9: 41271
	74223	ICD9: 41271
	74224	ICD9: 41271
	74225	ICD9: 41271
	74228	ICD9: 41271
	74229	ICD9: 41271
	Q043	ICD10: 41270
	Q041	ICD10: 41270
	Q042	ICD10: 41270
	Q045	ICD10: 41270
SenileDegenerationOfBrainUnclassified	3312	ICD9: 41271
	G311	ICD10: 41270
SystemicAtrophyInCNS	G130	ICD10: 41270
	G131	ICD10: 41270
	G132	ICD10: 41270
	G138	ICD10: 41270
BrainInjury*	8510	ICD9: 41271
	8511	ICD9: 41271
	8509	ICD9: 41271
	8520	ICD9: 41271
	8521	ICD9: 41271
	8530	ICD9: 41271
	8531	ICD9: 41271
	8540	ICD9: 41271
	8541	ICD9: 41271
	76703	ICD9: 41271
	76709	ICD9: 41271
	76702	ICD9: 41271
	76701	ICD9: 41271
	76700	ICD9: 41271
	76779	ICD9: 41271
	S0600	ICD10: 41270
	S0601	ICD10: 41270
	S0620	ICD10: 41270
	S0621	ICD10: 41270
	S0630	ICD10: 41270
	S0631	ICD10: 41270
	S0640	ICD10: 41270
	S0641	ICD10: 41270
	S0650	ICD10: 41270
	S0651	ICD10: 41270
	S0660	ICD10: 41270
	S0661	ICD10: 41270
	S0670	ICD10: 41270
	S0671	ICD10: 41270
	S0680	ICD10: 41270
	S0681	ICD10: 41270
	P100	ICD10: 41270
	P101	ICD10: 41270
	P102	ICD10: 41270
	P103	ICD10: 41270
	P104	ICD10: 41270
	P108	ICD10: 41270
	P109	ICD10: 41270
	P110	ICD10: 41270
	P111	ICD10: 41270
	P112	ICD10: 41270
	P114	ICD10: 41270
	P119	ICD10: 41270
	1083	Self report: 20002
AnoxicBrainDamage*	3481	ICD9: 41271
	G931	ICD10: 41270
Meningitis*	130993.0.0	Main code
	130995.0.0	Main code
	130997.0.0	Main code
	130999.0.0	Main code
	130149.0.0	Main code
	1247	Self report: 20002
Encephalitis*	130143.0.0	Main code
	130141.0.0	Main code
	130145.0.0	Main code
	1246	Self report: 20002
Encephalopathy*	3483	ICD9: 41271
	33321	ICD9: 41271
	4370	ICD9: 41271
	X0463	ICD9: 41271
	3316	ICD9: 41271
	I673	ICD10: 41270
	I674	ICD10: 41270
	A812	ICD10: 41270
	B220	ICD10: 41270
	E512	ICD10: 41270
	G92	ICD10: 41270
	G934	ICD10: 41270
SubarachnoidHaemorrhage*	42013.0.0	ICD10: 41270
	1086	Self report: 20002
IntracerebralHaemorrhage*	131363.0.0	ICD10: 41270
CerebralOedema*	3485	ICD9: 41271
	G936	ICD10: 41270
	P110	ICD10: 41270
BrainHaemorrhage*	1491	Self report: 20002
CerebralAneurysm*	1425	Self report: 20002
NeurologicalInjury*	1240	Self report: 20002
	1083	Self report: 20002

## Sheet: Region ~ g
Note Results for meta-analysis of g associations with regional volume, surface area and thickness
Volume										Surface area										Thickness
Region	Β	SE	p	FDR Q	Cochrane's Q	p (Q)	І^2	H^2		Region	Β	SE	p	FDR Q	Cochrane's Q	p (Q)	І^2	H^2		Region	Β	SE	p	FDR Q	Cochrane's Q	p (Q)	І^2	H^2
lh_bankssts	0.109862	0.0314671	0.000480607	0.00055392	7.78459	0.0203985	0.00230088	5.08154		lh_bankssts	0.0901688	0.0150754	2.21533e-09	3.58672e-09	3.52494	0.171621	0.000307907	1.53435		lh_bankssts	0.0425883	0.0363579	0.241453	0.299053	8.4106	0.0149163	0.00323882	6.53791
lh_caudalanteriorcingulate	0.045346	0.00500695	1.34572e-19	4.81627e-19	0.606852	0.738284	0	1		lh_caudalanteriorcingulate	0.0686602	0.00565928	7.12104e-34	1.79345e-33	1.35554	0.507748	8.67426e-06	1.01481		lh_caudalanteriorcingulate	-0.0371296	0.0216634	0.0865414	0.173083	4.9023	0.0861943	0.000837206	2.37436
lh_caudalmiddlefrontal	0.106927	0.0247062	1.50522e-05	2.13239e-05	5.67286	0.0586346	0.00126298	3.42516		lh_caudalmiddlefrontal	0.0814717	0.00474026	3.31149e-66	1.18516e-65	1.09696	0.577828	0	1		lh_caudalmiddlefrontal	0.0817848	0.0415232	0.0488823	0.127846	14.8371	0.00060003	0.0044841	9.71075
lh_cuneus	0.0616934	0.00473456	8.21187e-39	3.72271e-38	0.41542	0.812442	0	1		lh_cuneus	0.0740109	0.0110771	2.36638e-11	4.46983e-11	2.32908	0.312067	0.000131454	1.24368		lh_cuneus	0.0117982	0.00500797	0.0184791	0.0897558	0.0265905	0.986793	0	1
lh_entorhinal	0.103066	0.0263125	8.96561e-05	0.000110848	8.60965	0.0135033	0.00148167	3.8067		lh_entorhinal	0.0804895	0.0161348	6.08313e-07	7.95486e-07	3.18886	0.203025	0.000378246	1.68627		lh_entorhinal	0.0438615	0.0251943	0.0816964	0.173083	5.36601	0.0683574	0.00126763	3.07088
lh_frontalpole	0.0483642	0.00492604	9.41414e-23	3.55645e-22	2.33785	0.310701	8.65904e-07	1.00154		lh_frontalpole	0.086439	0.00493089	8.44373e-69	3.18985e-68	3.10305	0.211924	2.62825e-06	1.00454		lh_frontalpole	-0.00325697	0.00498542	0.513564	0.545662	0.639639	0.72628	0	1
lh_fusiform	0.157927	0.0393966	6.10649e-05	7.83474e-05	17.5204	0.000156857	0.00404835	9.87188		lh_fusiform	0.140709	0.0315455	8.17679e-06	9.4241e-06	9.83577	0.0073146	0.00239989	6.08519		lh_fusiform	0.0706936	0.0350076	0.0434479	0.123102	12.0924	0.00236687	0.00298458	6.34506
lh_inferiorparietal	0.141078	0.0305108	3.76648e-06	6.09811e-06	11.869	0.00264659	0.00218473	5.41815		lh_inferiorparietal	0.139469	0.0275773	4.25096e-07	5.78131e-07	10.7343	0.00466741	0.00170025	4.42018		lh_inferiorparietal	0.028728	0.0266051	0.280234	0.333557	5.81356	0.0546514	0.00153386	4.06299
lh_inferiortemporal	0.136641	0.0487005	0.00502004	0.00541845	17.0435	0.000199092	0.0064854	14.8005		lh_inferiortemporal	0.146531	0.0420974	0.000499967	0.000523042	14.6027	0.000674617	0.00470412	10.9632		lh_inferiortemporal	0.0222022	0.0293997	0.450137	0.485862	6.15972	0.0459657	0.00195365	4.67739
lh_insula	0.116281	0.00438631	7.44657e-155	5.06367e-153	1.01547	0.601856	0	1		lh_insula	0.100438	0.00445436	1.39423e-112	3.16026e-111	1.19326	0.550664	0	1		lh_insula	0.039012	0.0127974	0.00230037	0.0223465	2.27799	0.32014	0.000196168	1.36717
lh_isthmus	0.0853445	0.0124854	8.17029e-12	2.22232e-11	2.57479	0.275989	0.000192897	1.3984		lh_isthmus	0.0818571	0.00447036	6.75046e-75	2.86895e-74	0.932345	0.627399	0	1		lh_isthmus	-0.0190143	0.00507828	0.000180936	0.00410123	2.65869	0.26465	1.1691e-06	1.00198
lh_lateraloccipital	0.0850868	0.00443573	5.22103e-82	5.91716e-81	1.00864	0.603917	0	1		lh_lateraloccipital	0.0921416	0.00447768	4.32535e-94	3.67655e-93	1.54835	0.461084	1.60509e-08	1.00003		lh_lateraloccipital	0.00757798	0.0049644	0.126894	0.197034	0.199985	0.904844	0	1
lh_lateralorbitofrontal	0.127725	0.0166327	1.60156e-14	4.73504e-14	4.09351	0.129153	0.000455507	2.06358		lh_lateralorbitofrontal	0.138198	0.0192201	6.46538e-13	1.37389e-12	4.91373	0.0857033	0.000659174	2.38217		lh_lateralorbitofrontal	0.0107624	0.00501264	0.0317888	0.107129	0.411633	0.813982	0	1
lh_lingual	0.0922021	0.0343768	0.00731609	0.00753779	9.67506	0.00792661	0.00290206	6.62903		lh_lingual	0.0984516	0.0409946	0.0163247	0.0165683	11.3498	0.00343103	0.00436278	9.28822		lh_lingual	0.0198598	0.00493781	5.77086e-05	0.00196209	1.52316	0.466927	0	1
lh_medialorbitofrontal	0.0885046	0.00450682	7.33602e-86	1.24712e-84	0.109648	0.946652	0	1		lh_medialorbitofrontal	0.0965944	0.00446736	1.10865e-103	1.88471e-102	1.29114	0.524364	0	1		lh_medialorbitofrontal	-0.00308695	0.00499439	0.536521	0.561283	1.27179	0.529462	0	1
lh_middletemporal	0.156058	0.0452074	0.000556379	0.000630563	17.1806	0.0001859	0.00552274	13.4456		lh_middletemporal	0.150298	0.0288294	1.85459e-07	2.62733e-07	9.05528	0.0108061	0.00192702	5.04588		lh_middletemporal	0.0518023	0.0477922	0.278407	0.333557	13.7095	0.00105445	0.00615397	13.3239
lh_paracentral	0.089569	0.0148105	1.46968e-09	3.22381e-09	2.74365	0.253644	0.000301291	1.56939		lh_paracentral	0.0792759	0.0132841	2.40591e-09	3.80469e-09	2.26166	0.322765	0.000219284	1.40033		lh_paracentral	0.0358128	0.0191476	0.0614341	0.144061	4.31015	0.115894	0.000620316	2.17235
lh_parahippocampal	0.0609906	0.00992072	7.85654e-10	1.78082e-09	1.92796	0.381372	9.321e-05	1.17151		lh_parahippocampal	0.0656957	0.0129273	3.73597e-07	5.18461e-07	3.0935	0.212938	0.000201864	1.36334		lh_parahippocampal	0.036242	0.0222884	0.10394	0.190016	5.30724	0.0703961	0.000913015	2.52639
lh_parsopercularis	0.110171	0.0250489	1.09134e-05	1.57896e-05	6.64509	0.0360609	0.00132381	3.64865		lh_parsopercularis	0.112978	0.0277905	4.79634e-05	5.26051e-05	8.31851	0.0156192	0.00170644	4.18003		lh_parsopercularis	0.032417	0.00514717	3.01479e-10	2.05006e-08	2.65095	0.265677	3.24173e-06	1.00623
lh_parsorbitalis	0.0893382	0.00458827	1.93481e-84	2.63135e-83	0.254822	0.880372	0	1		lh_parsorbitalis	0.099236	0.00469108	2.52565e-99	2.45349e-98	1.98293	0.371033	2.09124e-06	1.00411		lh_parsorbitalis	0.0309783	0.0225248	0.16904	0.248686	5.06593	0.0794234	0.000966843	2.77989
lh_parstriangularis	0.0868317	0.00533647	1.57546e-59	9.7392e-59	3.07012	0.215443	7.55909e-06	1.01498		lh_parstriangularis	0.0905165	0.00480277	3.12522e-79	1.63473e-78	1.59283	0.450943	1.24482e-06	1.00231		lh_parstriangularis	0.0350547	0.0285595	0.219661	0.292881	6.33727	0.042061	0.0018082	4.35857
lh_pericalcarine	0.0544726	0.0048608	3.78867e-29	1.61018e-28	1.27589	0.528377	0	1		lh_pericalcarine	0.0657583	0.00977774	1.75227e-11	3.40441e-11	2.6295	0.268542	8.93069e-05	1.1614		lh_pericalcarine	-0.00982398	0.0262514	0.708236	0.719953	5.26589	0.0718665	0.00142937	3.45687
lh_postcentral	0.114952	0.0270513	2.14326e-05	2.97432e-05	6.09987	0.047362	0.00162213	4.29694		lh_postcentral	0.0953737	0.00447231	6.60344e-101	8.98067e-100	0.647654	0.723375	0	1		lh_postcentral	0.0619064	0.0383184	0.106186	0.190016	9.71291	0.00777801	0.00376227	9.04222
lh_posteriorcingulate	0.0850393	0.0047235	1.82989e-72	1.55541e-71	1.3586	0.506971	0	1		lh_posteriorcingulate	0.0934972	0.00468576	1.39786e-88	8.64129e-88	0.563956	0.75429	0	1		lh_posteriorcingulate	-0.0031448	0.0318566	0.921363	0.921363	6.52365	0.0383184	0.00233842	4.94469
lh_precentral	0.134972	0.0218065	6.03507e-10	1.41512e-09	5.65097	0.0592799	0.000935489	3.01243		lh_precentral	0.0909442	0.00442303	6.0724e-94	4.58803e-93	0.212348	0.899268	0	1		lh_precentral	0.0990375	0.0438816	0.0240128	0.106521	16.6014	0.000248345	0.00508903	10.8606
lh_precuneus	0.131054	0.0248061	1.26998e-07	2.39885e-07	8.11287	0.0173106	0.00134774	4.11313		lh_precuneus	0.121993	0.0218666	2.41947e-08	3.73918e-08	6.26209	0.0436721	0.000947459	3.0251		lh_precuneus	0.0336839	0.0159111	0.0342593	0.107129	3.59016	0.166114	0.000374561	1.74485
lh_rostralanteriorcingulate	0.0951076	0.0168061	1.52143e-08	3.23304e-08	3.74069	0.154071	0.000432854	1.81581		lh_rostralanteriorcingulate	0.109459	0.0249859	1.18226e-05	1.31793e-05	6.29014	0.0430638	0.00130106	3.46647		lh_rostralanteriorcingulate	-0.0159774	0.00496375	0.00128724	0.0175064	1.07768	0.583425	0	1
lh_rostralmiddlefrontal	0.120571	0.0166038	3.82267e-13	1.08309e-12	4.22762	0.120777	0.000459405	2.1096		lh_rostralmiddlefrontal	0.125649	0.0167108	5.51858e-14	1.29401e-13	3.86551	0.144749	0.000450111	1.97125		lh_rostralmiddlefrontal	0.0156663	0.00521655	0.00267159	0.0227085	2.09281	0.351198	5.18453e-06	1.01082
lh_superiorfrontal	0.126369	0.0190848	3.55755e-11	8.95976e-11	5.29412	0.0708591	0.000685821	2.71982		lh_superiorfrontal	0.121557	0.0162586	7.63297e-14	1.73014e-13	3.86771	0.14459	0.000425943	1.97143		lh_superiorfrontal	0.0272753	0.0178964	0.127493	0.197034	4.1042	0.128465	0.000525368	2.05753
lh_superiorparietal	0.116498	0.0278862	2.94559e-05	3.85192e-05	7.17432	0.0276769	0.0017621	4.68395		lh_superiorparietal	0.107504	0.0231276	3.34702e-06	4.06424e-06	5.58931	0.0611361	0.00107406	3.12532		lh_superiorparietal	0.0277065	0.0146508	0.0586075	0.144061	3.18721	0.203191	0.000300619	1.62826
lh_superiortemporal	0.175093	0.0329699	1.09204e-07	2.12169e-07	17.0897	0.000194548	0.00269979	7.18327		lh_superiortemporal	0.150308	0.022632	3.10751e-11	5.7111e-11	7.70131	0.0212658	0.00105496	3.36234		lh_superiortemporal	0.108401	0.0488975	0.0266302	0.106521	22.1513	1.54849e-05	0.00648654	13.8755
lh_supramarginal	0.114627	0.0178378	1.30956e-10	3.18037e-10	4.27926	0.117698	0.000537523	2.14999		lh_supramarginal	0.106951	0.0175533	1.10891e-09	1.93348e-09	4.15729	0.1251	0.000516292	2.1032		lh_supramarginal	0.0428712	0.0337467	0.203948	0.281929	7.62179	0.0221284	0.00277141	6.5202
lh_temporalpole	0.0685964	0.0211678	0.00119277	0.00132965	5.04194	0.0803816	0.00080724	2.4238		lh_temporalpole	0.0737281	0.0155724	2.19546e-06	2.71439e-06	2.99232	0.223989	0.000351306	1.67348		lh_temporalpole	0.0689786	0.0307922	0.0250826	0.106521	9.40405	0.00907686	0.00214208	4.53215
lh_transverSEtemporal	0.0831816	0.00486407	1.45337e-65	9.88292e-65	0.704726	0.703025	0	1		lh_transverSEtemporal	0.0802016	0.0048108	2.12409e-62	7.2219e-62	0.741632	0.690171	0	1		lh_transverSEtemporal	0.022408	0.00951145	0.0184782	0.0897558	1.64306	0.439757	7.96555e-05	1.13595
rh_bankssts	0.110596	0.0242932	5.30054e-06	8.00971e-06	5.99347	0.0499498	0.0012018	3.27183		rh_bankssts	0.114583	0.0210127	4.95141e-08	7.48213e-08	5.05226	0.079968	0.000811277	2.53		rh_bankssts	0.0524926	0.0439727	0.232575	0.298832	13.068	0.00145315	0.00506711	10.0479
rh_caudalanteriorcingulate	0.0407451	0.00498773	3.10789e-16	1.00637e-15	0.533254	0.765959	0	1		rh_caudalanteriorcingulate	0.079063	0.0132027	2.11908e-09	3.51456e-09	2.70366	0.258766	0.000212876	1.37993		rh_caudalanteriorcingulate	-0.0482315	0.015561	0.00193835	0.021968	2.64384	0.266622	0.000327568	1.53275
rh_caudalmiddlefrontal	0.0905116	0.00889801	2.64107e-24	1.05643e-23	2.10127	0.349716	6.82774e-05	1.12496		rh_caudalmiddlefrontal	0.0888828	0.00477858	3.19679e-77	1.44921e-76	1.35422	0.508084	0	1		rh_caudalmiddlefrontal	0.0431449	0.0204254	0.0346595	0.107129	4.7829	0.0914967	0.000740243	2.37206
rh_cuneus	0.0541065	0.0325212	0.0961661	0.0976014	7.23053	0.0269098	0.00252527	5.84203		rh_cuneus	0.0783775	0.00478508	2.67693e-60	8.66816e-60	3.24242	0.197659	1.40136e-06	1.00265		rh_cuneus	0.00599928	0.0050292	0.232913	0.298832	3.00284	0.222814	1.0422e-07	1.00018
rh_entorhinal	0.0900834	0.0256185	0.000437546	0.000512985	7.8577	0.0196663	0.00139154	3.72036		rh_entorhinal	0.0622287	0.00480289	2.15822e-38	5.64457e-38	0.161861	0.922258	0	1		rh_entorhinal	0.0839028	0.0544433	0.123292	0.197034	25.0192	3.69102e-06	0.00810324	14.4184
rh_frontalpole	0.0158553	0.0153425	0.301406	0.301406	3.01401	0.221573	0.00032371	1.56936		rh_frontalpole	0.0602792	0.0152454	7.68801e-05	8.29816e-05	3.04501	0.218165	0.000316977	1.54137		rh_frontalpole	-0.0179182	0.00500329	0.00034192	0.00581263	0.203313	0.90334	0	1
rh_fusiform	0.154316	0.0366685	2.57172e-05	3.42896e-05	18.1936	0.000112026	0.00344874	8.80419		rh_fusiform	0.126361	0.020829	1.30664e-09	2.22129e-09	5.94285	0.0512301	0.000835775	2.83133		rh_fusiform	0.0816304	0.0474257	0.0852097	0.173083	21.2247	2.46104e-05	0.00601522	11.8388
rh_inferiorparietal	0.164368	0.0411564	6.5041e-05	8.19034e-05	22.7798	1.13092e-05	0.00449047	11.3052		rh_inferiorparietal	0.14978	0.0307862	1.14356e-06	1.46721e-06	15.616	0.000406477	0.00228122	6.05322		rh_inferiorparietal	0.0513072	0.0479392	0.284504	0.333557	14.1514	0.000845388	0.00622998	14.7093
rh_inferiortemporal	0.143084	0.052813	0.00674337	0.0070546	20.1768	4.15583e-05	0.00775057	18.6476		rh_inferiortemporal	0.14731	0.038731	0.000142713	0.000151633	13.3682	0.00125066	0.00389469	9.33969		rh_inferiortemporal	0.0497435	0.0524712	0.343122	0.382496	16.0354	0.000329582	0.00754595	15.5651
rh_insula	0.123155	0.0268729	4.58656e-06	7.25316e-06	8.33349	0.0155027	0.00165295	4.97814		rh_insula	0.108443	0.0150716	6.23806e-13	1.36835e-12	3.70388	0.156932	0.000335776	1.72684		rh_insula	0.0283839	0.0207763	0.171886	0.248686	4.84817	0.088559	0.000764564	2.36369
rh_isthmus	0.068412	0.00468112	2.27184e-48	1.10347e-47	0.454066	0.796895	0	1		rh_isthmus	0.0717049	0.0045597	1.0068e-55	2.8526e-55	0.499689	0.778922	0	1		rh_isthmus	-0.00873518	0.0050759	0.0852667	0.173083	3.70992	0.156459	1.23285e-06	1.00214
rh_lateraloccipital	0.0869204	0.00992207	1.94719e-18	6.62043e-18	2.80833	0.245572	0.000102289	1.22126		rh_lateraloccipital	0.0896076	0.00441853	1.9325e-91	1.3141e-90	0.755287	0.685475	0	1		rh_lateraloccipital	0.0264278	0.0268003	0.324085	0.367296	5.86111	0.0533675	0.00155796	4.11394
rh_lateralorbitofrontal	0.109131	0.00463101	8.75736e-123	2.9775e-121	2.75179	0.252613	1.87421e-06	1.00399		rh_lateralorbitofrontal	0.125408	0.0275188	5.18417e-06	6.18462e-06	6.82103	0.0330243	0.00170639	4.49183		rh_lateralorbitofrontal	0.00767642	0.00502313	0.126459	0.197034	0.850822	0.653501	0	1
rh_lingual	0.119694	0.0435187	0.00595195	0.00632395	20.0177	4.49991e-05	0.00501928	11.0914		rh_lingual	0.110747	0.034957	0.00153441	0.00158091	10.0388	0.0066085	0.00301197	6.76004		rh_lingual	0.0581291	0.035111	0.0978066	0.184746	13.1957	0.00136328	0.00298998	6.25287
rh_medialorbitofrontal	0.0937764	0.00444564	9.02832e-99	2.04642e-97	0.953828	0.620696	0	1		rh_medialorbitofrontal	0.110649	0.00436973	1.842e-141	6.2628e-140	2.53361	0.28173	5.83004e-08	1.00012		rh_medialorbitofrontal	-0.0132868	0.0050217	0.0081481	0.0554071	0.734895	0.6925	0	1
rh_middletemporal	0.155825	0.0344109	5.94447e-06	8.78747e-06	13.2771	0.0013089	0.00298351	7.96425		rh_middletemporal	0.147862	0.0237836	5.06847e-10	9.06989e-10	6.93714	0.0311616	0.00117881	3.5083		rh_middletemporal	0.0669342	0.0478836	0.162157	0.245038	16.5391	0.000256203	0.00618367	13.519
rh_paracentral	0.0827127	0.0047381	3.04878e-68	2.30352e-67	0.716669	0.698839	0	1		rh_paracentral	0.0826189	0.00470594	5.32259e-69	2.12904e-68	1.75367	0.416098	2.90008e-07	1.00054		rh_paracentral	0.0232185	0.0174144	0.182437	0.258453	3.80116	0.149482	0.000486707	1.99109
rh_parahippocampal	0.106403	0.0364252	0.00348752	0.00382502	14.0661	0.000882218	0.00329962	7.17259		rh_parahippocampal	0.0712994	0.00467534	1.64384e-52	4.47126e-52	1.03734	0.595312	0	1		rh_parahippocampal	0.045376	0.0359835	0.207301	0.281929	10.3688	0.0056032	0.00315379	6.27699
rh_parsopercularis	0.0738412	0.0047371	8.80256e-55	4.60442e-54	0.999721	0.606615	0	1		rh_parsopercularis	0.0773722	0.00479319	1.2905e-58	3.98883e-58	0.524296	0.769397	0	1		rh_parsopercularis	0.0430412	0.0200389	0.0317235	0.107129	4.64225	0.098163	0.00070062	2.29796
rh_parsorbitalis	0.0761021	0.0179921	2.33948e-05	3.18169e-05	4.02481	0.133667	0.000527522	2.01322		rh_parsorbitalis	0.0976638	0.00496835	5.01806e-86	2.84357e-85	1.35861	0.50697	5.3324e-06	1.0105		rh_parsorbitalis	0.00753376	0.0049237	0.125992	0.197034	1.08758	0.580543	0	1
rh_parstriangularis	0.0727188	0.0046485	3.67954e-55	2.08507e-54	0.57129	0.751529	0	1		rh_parstriangularis	0.0792788	0.0050017	1.39776e-56	4.13251e-56	1.30901	0.519698	3.45722e-06	1.00632		rh_parstriangularis	0.0119997	0.0147847	0.417003	0.457358	3.09159	0.213142	0.000290947	1.50816
rh_pericalcarine	0.0653307	0.0167213	9.34324e-05	0.000113454	3.24865	0.197045	0.000419233	1.76147		rh_pericalcarine	0.0831517	0.0183354	5.75946e-06	6.75247e-06	3.92923	0.14021	0.000546687	1.9999		rh_pericalcarine	-0.0120187	0.00501166	0.016478	0.0897558	0.965592	0.617056	0	1
rh_postcentral	0.113228	0.0203182	2.50763e-08	5.16724e-08	5.20798	0.0739777	0.000766939	2.6159		rh_postcentral	0.104682	0.0148952	2.09612e-12	4.31927e-12	2.9699	0.226514	0.000319545	1.66183		rh_postcentral	0.0350689	0.0148138	0.0179176	0.0897558	3.60467	0.164913	0.00031239	1.66605
rh_posteriorcingulate	0.087087	0.00472724	8.68971e-76	8.44143e-75	4.09496	0.12906	0	1		rh_posteriorcingulate	0.110581	0.0232711	2.01576e-06	2.53836e-06	5.17081	0.0753654	0.00108248	3.07558		rh_posteriorcingulate	-0.0173927	0.00933756	0.0625093	0.144061	2.0866	0.352291	7.57603e-05	1.12821
rh_precentral	0.150426	0.0323566	3.33537e-06	5.53183e-06	11.7798	0.00276722	0.00255266	6.42171		rh_precentral	0.0939727	0.00442645	5.07007e-100	5.74608e-99	0.513153	0.773696	0	1		rh_precentral	0.094604	0.0460792	0.0400655	0.118455	19.6087	5.5212e-05	0.00566383	11.6791
rh_precuneus	0.141643	0.0291023	1.13264e-06	1.92548e-06	11.5254	0.00314255	0.00200474	5.58721		rh_precuneus	0.135297	0.027042	5.63798e-07	7.5173e-07	10.3282	0.00571823	0.00165588	4.60411		rh_precuneus	0.0453046	0.0271791	0.0955353	0.184746	6.70647	0.034971	0.00161995	4.25814
rh_rostralanteriorcingulate	0.0815761	0.0161473	4.37239e-07	8.03574e-07	3.0198	0.220933	0.000378739	1.68098		rh_rostralanteriorcingulate	0.103955	0.0191203	5.4225e-08	8.01588e-08	4.26058	0.118803	0.000617924	2.13493		rh_rostralanteriorcingulate	-0.036794	0.0127752	0.00397547	0.0300369	2.42967	0.296759	0.00018579	1.29642
rh_rostralmiddlefrontal	0.118624	0.0178651	3.13707e-11	8.20464e-11	4.61003	0.0997571	0.000556995	2.28897		rh_rostralmiddlefrontal	0.129726	0.0188526	5.94125e-12	1.18825e-11	4.85973	0.0880486	0.000633774	2.3781		rh_rostralmiddlefrontal	0.0017994	0.00482791	0.709366	0.719953	0.866937	0.648257	0	1
rh_superiorfrontal	0.1377	0.0258508	1.00002e-07	2.00004e-07	10.8472	0.00441123	0.00148987	4.48749		rh_superiorfrontal	0.14693	0.0274553	8.71707e-08	1.26119e-07	11.637	0.00297213	0.00172284	4.82375		rh_superiorfrontal	0.017186	0.0172578	0.319328	0.367296	3.633	0.162594	0.000458474	1.83388
rh_superiorparietal	0.119934	0.0319976	0.000178085	0.000212452	9.30889	0.00951918	0.00246898	6.16177		rh_superiorparietal	0.118874	0.0267006	8.50297e-06	9.6367e-06	7.74397	0.020817	0.00157203	4.16657		rh_superiorparietal	0.015465	0.0132146	0.241881	0.299053	3.23155	0.198737	0.000223098	1.46049
rh_superiortemporal	0.164242	0.0326893	5.05202e-07	9.04045e-07	11.7018	0.00287728	0.00262704	6.73637		rh_superiortemporal	0.122364	0.00447289	8.96313e-165	6.09493e-163	1.09055	0.579682	0	1		rh_superiortemporal	0.12407	0.066874	0.0635564	0.144061	36.7263	1.05919e-08	0.0127332	26.7281
rh_supramarginal	0.105377	0.0231205	5.17134e-06	7.99206e-06	5.15635	0.0759124	0.00108569	3.28331		rh_supramarginal	0.0880844	0.0046884	9.5155e-79	4.62182e-78	1.53897	0.463253	9.20357e-07	1.00181		rh_supramarginal	0.063565	0.0318777	0.0461492	0.125526	9.20415	0.010031	0.0024279	6.02009
rh_temporalpole	0.0386359	0.00493579	4.96887e-15	1.53583e-14	0.133145	0.935595	0	1		rh_temporalpole	0.0207303	0.0225302	0.357514	0.357514	5.62876	0.0599419	0.000950004	2.63413		rh_temporalpole	0.0965185	0.0450584	0.0321875	0.107129	20.6136	3.34047e-05	0.00532449	9.89602
rh_transverSEtemporal	0.107519	0.0215437	6.01512e-07	1.04879e-06	4.99186	0.0824197	0.000853873	2.53132		rh_transverSEtemporal	0.0868595	0.00745085	2.09725e-31	5.09332e-31	1.81506	0.403519	3.77713e-05	1.06843		rh_transverSEtemporal	0.0192577	0.012333	0.118413	0.197034	2.5374	0.281197	0.000170379	1.28564

## Sheet: Region ~ g age moderation
Note Between-cohort age moderation results for meta-analysis of g associations with regional volume, surface area and thickness
Volume										Surface area										Thickness
Region	Β	SE	p	FDR Q	Cochrane's Q	p (Q)	І^2	H^2		Region	Β	SE	p	FDR Q	Cochrane's Q	p (Q)	І^2	H^2		Region	Β	SE	p	FDR Q	Cochrane's Q	p (Q)	І^2	H^2
lh_bankssts	0.0078438	0.00513185	0.1264	0.613405	4.09399	0.0430359	0.0011798	4.09399		lh_bankssts	0.00516185	0.00410898	0.20903	0.844353	1.79248	0.180624	0.000308906	1.79248		lh_bankssts	0.00953602	0.0045642	0.03668	0.277138	2.59576	0.10715	0.000633967	2.59576
lh_caudalanteriorcingulate	-0.00270759	0.00374094	0.469206	0.825469	0.083006	0.773264	0	1		lh_caudalanteriorcingulate	-0.00125709	0.00379924	0.740735	0.954484	1.21636	0.270075	8.54793e-05	1.21636		lh_caudalanteriorcingulate	0.000642525	0.0055937	0.908551	0.936083	4.67412	0.0306204	0.00151879	4.67412
lh_caudalmiddlefrontal	0.0066819	0.0043962	0.128529	0.613405	2.75379	0.0970243	0.000623391	2.75379		lh_caudalmiddlefrontal	0.00298359	0.00354839	0.400444	0.924276	0.389967	0.532317	0	1		lh_caudalmiddlefrontal	0.00867846	0.00747523	0.245658	0.618694	11.8983	0.000561837	0.00388833	11.8983
lh_cuneus	-0.00154537	0.00351581	0.660265	0.858664	0.222218	0.637355	0	1		lh_cuneus	0.00244879	0.00410101	0.550428	0.924276	2.01325	0.15593	0.000371246	2.01325		lh_cuneus	-0.000580771	0.00365694	0.873816	0.936083	0.00136878	0.970487	0	1
lh_entorhinal	0.00179928	0.00657663	0.784402	0.862404	8.60863	0.00334573	0.00275098	8.60863		lh_entorhinal	-0.00404743	0.00398375	0.309637	0.899572	1.65828	0.197835	0.000248652	1.65828		lh_entorhinal	0.00695833	0.00452358	0.123991	0.490511	2.37547	0.123255	0.00056712	2.37547
lh_frontalpole	-0.00550953	0.0036455	0.130706	0.613405	0.0537534	0.816656	0	1		lh_frontalpole	-0.00571228	0.00367782	0.120383	0.844353	0.690721	0.405919	0	1		lh_frontalpole	0.00151035	0.00366666	0.680402	0.823256	0.469966	0.493003	0	1
lh_fusiform	0.00713534	0.00793521	0.368546	0.825469	15.8174	6.97595e-05	0.0046664	15.8174		lh_fusiform	0.00694542	0.00579587	0.230785	0.844353	7.21224	0.00724081	0.00200251	7.21224		lh_fusiform	0.00621625	0.0073633	0.398546	0.713188	10.7157	0.00106228	0.0036904	10.7157
lh_inferiorparietal	0.00358159	0.00727408	0.622453	0.829937	11.7696	0.000602075	0.00367496	11.7696		lh_inferiorparietal	7.22746e-05	0.00688681	0.991627	0.992049	10.3926	0.00126519	0.0031949	10.3926		lh_inferiorparietal	0.00737778	0.00416192	0.0762804	0.437891	2.22599	0.135706	0.000433397	2.22599
lh_inferiortemporal	0.0120357	0.00551222	0.0290017	0.561418	6.42989	0.0112215	0.00173347	6.42989		lh_inferiortemporal	0.0100855	0.00576252	0.0800871	0.844353	7.27748	0.00698245	0.00200051	7.27748		lh_inferiortemporal	0.0081961	0.00354249	0.0206867	0.277138	0.806726	0.36909	0	1
lh_insula	-0.00182967	0.00322981	0.571057	0.825469	0.694557	0.404619	0	1		lh_insula	-0.00232103	0.00331336	0.483611	0.924276	0.702552	0.401927	0	1		lh_insula	0.000533234	0.00430057	0.901322	0.936083	2.27146	0.131775	0.000475985	2.27146
lh_isthmus	0.00209877	0.00402787	0.602324	0.825469	2.34509	0.125679	0.000441073	2.34509		lh_isthmus	-0.000249389	0.00336475	0.940916	0.992049	0.926852	0.335682	0	1		lh_isthmus	0.00604723	0.00370922	0.103033	0.437891	0.000737195	0.978339	0	1
lh_lateraloccipital	-0.00337079	0.00336603	0.316627	0.825469	0.00580842	0.93925	0	1		lh_lateraloccipital	-0.00418339	0.00336575	0.213894	0.844353	0.00347869	0.952968	0	1		lh_lateraloccipital	0.00138024	0.00361307	0.702451	0.823256	0.0540502	0.81616	0	1
lh_lateralorbitofrontal	0.00237737	0.00453836	0.60039	0.825469	3.97561	0.0461638	0.000891336	3.97561		lh_lateralorbitofrontal	-0.000167253	0.00500223	0.973327	0.992049	4.75496	0.029214	0.00122227	4.75496		lh_lateralorbitofrontal	0.00191695	0.00373939	0.608206	0.804175	0.148837	0.699649	0	1
lh_lingual	0.00822168	0.00550503	0.13531	0.613405	5.63431	0.0176123	0.00162641	5.63431		lh_lingual	0.0104091	0.00488574	0.0331299	0.844353	3.89578	0.0484075	0.00103357	3.89578		lh_lingual	0.0013762	0.00393294	0.726402	0.823256	1.43905	0.230294	0.00017177	1.43905
lh_medialorbitofrontal	-0.000753797	0.00335609	0.822286	0.873679	0.0592006	0.807764	0	1		lh_medialorbitofrontal	0.00117193	0.00358776	0.743936	0.954484	1.19996	0.273331	7.01922e-05	1.19996		lh_medialorbitofrontal	-0.000607986	0.00382518	0.873714	0.936083	1.25812	0.262008	0.000101381	1.25812
lh_middletemporal	0.0103467	0.00672298	0.123801	0.613405	11.0624	0.000880951	0.00308693	11.0624		lh_middletemporal	0.00592565	0.00576423	0.303948	0.899572	7.13493	0.00755966	0.00198028	7.13493		lh_middletemporal	0.0119906	0.00519037	0.020879	0.277138	4.68757	0.0303816	0.00129446	4.68757
lh_paracentral	-0.00261861	0.00406684	0.519646	0.825469	1.93701	0.163993	0.000341668	1.93701		lh_paracentral	-0.000916847	0.00417444	0.826157	0.98559	2.10804	0.146527	0.000411446	2.10804		lh_paracentral	-0.00298583	0.0046246	0.518512	0.780858	2.9528	0.0857289	0.000727642	2.9528
lh_parahippocampal	0.00132249	0.00407553	0.745564	0.862404	1.87485	0.17092	0.000326623	1.87485		lh_parahippocampal	0.00592029	0.00360421	0.100465	0.844353	0.395353	0.529499	0	1		lh_parahippocampal	-0.00224766	0.00546818	0.68104	0.823256	4.52083	0.0334845	0.00142589	4.52083
lh_parsopercularis	0.00541962	0.00532169	0.308487	0.825469	5.25619	0.0218689	0.00146109	5.25619		lh_parsopercularis	0.00485068	0.00614756	0.430088	0.924276	7.28304	0.00696085	0.00227734	7.28304		lh_parsopercularis	0.00504411	0.0035251	0.152456	0.531066	0.603441	0.437268	0	1
lh_parsorbitalis	0.000869602	0.00341487	0.798992	0.862404	0.189975	0.662938	0	1		lh_parsorbitalis	-0.00485443	0.00344744	0.159094	0.844353	0.000109171	0.991663	0	1		lh_parsorbitalis	0.00603645	0.00470015	0.199034	0.618694	3.11129	0.0777514	0.000793768	3.11129
lh_parstriangularis	0.00574875	0.00343408	0.0941246	0.613405	0.267743	0.60485	0	1		lh_parstriangularis	0.00412216	0.00351581	0.241011	0.844353	0.218157	0.640448	0	1		lh_parstriangularis	0.00760076	0.00465536	0.102534	0.437891	3.00399	0.0830595	0.000751821	3.00399
lh_pericalcarine	-0.00365033	0.00356251	0.305528	0.825469	0.225981	0.63452	0	1		lh_pericalcarine	0.0038065	0.00396963	0.337607	0.899572	1.68219	0.194634	0.000256016	1.68219		lh_pericalcarine	-0.00801456	0.00368446	0.0296126	0.277138	0.534246	0.464827	0	1
lh_postcentral	0.00750081	0.00379739	0.0482394	0.561418	1.72022	0.189665	0.000243089	1.72022		lh_postcentral	0.00197904	0.00340888	0.561541	0.924276	0.310612	0.577305	0	1		lh_postcentral	0.00977779	0.00458189	0.032842	0.277138	3.42828	0.0640889	0.000811409	3.42828
lh_posteriorcingulate	0.00253648	0.00353793	0.473412	0.825469	0.844604	0.358083	0	1		lh_posteriorcingulate	0.00267519	0.00357026	0.453677	0.924276	0.00250827	0.960057	0	1		lh_posteriorcingulate	0.00900518	0.00370971	0.0152049	0.277138	0.63108	0.42696	0	1
lh_precentral	0.00483617	0.00491666	0.325298	0.825469	4.55146	0.0328907	0.00114418	4.55146		lh_precentral	-0.00154362	0.00335985	0.645925	0.930316	0.00127149	0.971555	0	1		lh_precentral	0.00921147	0.00769332	0.231177	0.618694	12.8733	0.0003333	0.00420665	12.8733
lh_precuneus	0.00424453	0.0056175	0.449895	0.825469	7.41234	0.0064778	0.00190312	7.41234		lh_precuneus	0.00305108	0.00532746	0.566842	0.924276	5.92979	0.014887	0.00156391	5.92979		lh_precuneus	0.00352092	0.00462654	0.446641	0.75929	3.1739	0.0748234	0.000775668	3.1739
lh_rostralanteriorcingulate	0.00418723	0.00440886	0.342249	0.825469	2.73028	0.098462	0.000623287	2.73028		lh_rostralanteriorcingulate	0.0058076	0.00503087	0.248339	0.844353	4.28262	0.038504	0.00116911	4.28262		lh_rostralanteriorcingulate	0.00361678	0.0037267	0.331794	0.663589	0.135797	0.712495	0	1
lh_rostralmiddlefrontal	0.00312885	0.0044265	0.479663	0.825469	3.8677	0.0492238	0.000831528	3.8677		lh_rostralmiddlefrontal	0.00209344	0.00455451	0.645775	0.930316	3.7434	0.0530164	0.000868124	3.7434		lh_rostralmiddlefrontal	0.00374342	0.00341737	0.273338	0.637441	0.892894	0.344694	0	1
lh_superiorfrontal	0.00388471	0.00462043	0.400478	0.825469	4.65646	0.0309369	0.00102208	4.65646		lh_superiorfrontal	0.00206505	0.00441491	0.639966	0.930316	3.72893	0.0534778	0.000815531	3.72893		lh_superiorfrontal	0.002928	0.00494357	0.553659	0.784351	3.9579	0.0466518	0.00104672	3.9579
lh_superiorparietal	0.00691571	0.00487197	0.155757	0.661966	4.29845	0.038147	0.00108834	4.29845		lh_superiorparietal	0.00593521	0.00448743	0.185958	0.844353	3.20202	0.0735476	0.00075239	3.20202		lh_superiorparietal	0.00239492	0.00453311	0.59728	0.804175	3.09896	0.0783422	0.000726804	3.09896
lh_superiortemporal	0.00279671	0.00803236	0.727705	0.862404	17.0878	3.56908e-05	0.00484979	17.0878		lh_superiortemporal	-0.000646269	0.00563995	0.908772	0.992049	7.32579	0.0067972	0.00191583	7.32579		lh_superiortemporal	0.00963819	0.00894434	0.281224	0.637441	18.6047	1.60823e-05	0.0061058	18.6047
lh_supramarginal	0.00184394	0.00479478	0.700554	0.862404	4.24174	0.0394418	0.00104406	4.24174		lh_supramarginal	-0.0013684	0.00453426	0.762811	0.954837	3.7376	0.0532009	0.00086642	3.7376		lh_supramarginal	0.00890155	0.00352472	0.0115545	0.277138	1.11123	0.291814	3.90125e-05	1.11123
lh_temporalpole	-0.000832188	0.00542445	0.878072	0.918598	4.75484	0.0292159	0.00144418	4.75484		lh_temporalpole	-0.000692887	0.00441563	0.875311	0.992049	2.83946	0.091975	0.0006504	2.83946		lh_temporalpole	0.00470709	0.00700382	0.501537	0.780858	8.67781	0.00322108	0.00314376	8.67781
lh_transverSEtemporal	0.000412626	0.00358574	0.908386	0.935913	0.691484	0.40566	0	1		lh_transverSEtemporal	0.00289636	0.00357058	0.417266	0.924276	0.0836301	0.772437	0	1		lh_transverSEtemporal	-0.00168347	0.00392251	0.667791	0.823256	1.3745	0.241041	0.000149486	1.3745
rh_bankssts	0.00558733	0.00511378	0.274568	0.825469	4.37223	0.0365291	0.00121729	4.37223		rh_bankssts	0.00388693	0.00510436	0.446363	0.924276	4.38243	0.0363113	0.00121789	4.38243		rh_bankssts	0.0105521	0.0061864	0.0880642	0.437891	6.87461	0.00874289	0.00224328	6.87461
rh_caudalanteriorcingulate	9.831e-05	0.00369796	0.978791	0.980466	0.532547	0.465538	0	1		rh_caudalanteriorcingulate	0.00307691	0.00419571	0.463347	0.924276	2.13067	0.144378	0.000426146	2.13067		rh_caudalanteriorcingulate	0.00173417	0.00450335	0.700175	0.823256	2.28475	0.130651	0.000533865	2.28475
rh_caudalmiddlefrontal	0.00242975	0.00400653	0.544218	0.825469	1.77285	0.18303	0.000287217	1.77285		rh_caudalmiddlefrontal	0.00242146	0.00356305	0.496755	0.924276	0.892356	0.34484	0	1		rh_caudalmiddlefrontal	0.00268898	0.00534579	0.614957	0.804175	4.67266	0.0306464	0.00137364	4.67266
rh_cuneus	-0.00919712	0.00349798	0.00855695	0.366621	0.317496	0.573117	0	1		rh_cuneus	-0.00626103	0.00350396	0.0739629	0.844353	0.0496148	0.823735	0	1		rh_cuneus	-0.0059583	0.00364051	0.1017	0.437891	0.32416	0.569118	0	1
rh_entorhinal	0.00320905	0.00623827	0.606963	0.825469	7.72998	0.00543113	0.00237798	7.72998		rh_entorhinal	-0.00139142	0.00360802	0.699758	0.93301	0.0131365	0.908751	0	1		rh_entorhinal	0.0106712	0.0098529	0.278786	0.637441	19.504	1.0039e-05	0.00750557	19.504
rh_frontalpole	-0.00254708	0.00466035	0.584693	0.825469	2.81544	0.0933613	0.000711256	2.81544		rh_frontalpole	-0.00318207	0.00455841	0.485136	0.924276	2.57322	0.108686	0.00062437	2.57322		rh_frontalpole	0.00134982	0.0037438	0.718438	0.823256	0.0733188	0.786565	0	1
rh_fusiform	0.00521794	0.00824194	0.526671	0.825469	17.7838	2.47478e-05	0.00513798	17.7838		rh_fusiform	0.00214813	0.00527882	0.684056	0.930316	5.88126	0.0153028	0.00152116	5.88126		rh_fusiform	0.00871188	0.00925677	0.346635	0.673463	18.3506	1.83758e-05	0.00654109	18.3506
rh_inferiorparietal	0.00610145	0.00903701	0.499573	0.825469	22.1501	2.52146e-06	0.00639147	22.1501		rh_inferiorparietal	-7.65056e-05	0.00767728	0.992049	0.992049	14.9539	0.00011017	0.00432573	14.9539		rh_inferiorparietal	0.0119252	0.0053189	0.024958	0.277138	5.46483	0.0194029	0.00146776	5.46483
rh_inferiortemporal	0.0127529	0.00628417	0.0424212	0.561418	9.45532	0.00210538	0.00257695	9.45532		rh_inferiortemporal	0.00887833	0.0061006	0.14558	0.844353	8.41558	0.00372019	0.00235303	8.41558		rh_inferiortemporal	0.0132528	0.00505718	0.00877766	0.277138	4.25794	0.0390674	0.00116616	4.25794
rh_insula	-0.00829769	0.00325444	0.010783	0.366621	1.166	0.280225	4.86507e-05	1.166		rh_insula	-0.00594784	0.00329218	0.0708156	0.844353	0.43987	0.507185	0	1		rh_insula	-3.15445e-05	0.00544185	0.995375	0.995375	4.66909	0.0307101	0.00142462	4.66909
rh_isthmus	0.000960871	0.00353532	0.785782	0.862404	0.380195	0.537499	0	1		rh_isthmus	-0.00168383	0.00345875	0.626377	0.930316	0.262683	0.608283	0	1		rh_isthmus	0.0062576	0.0036499	0.0864444	0.437891	0.770554	0.380046	0	1
rh_lateraloccipital	0.00360258	0.0037679	0.33901	0.825469	1.89552	0.16858	0.00028374	1.89552		rh_lateraloccipital	0.000970948	0.00335534	0.772295	0.954837	0.67155	0.412512	0	1		rh_lateraloccipital	0.00735542	0.00437537	0.0927441	0.437891	2.60528	0.106508	0.000574545	2.60528
rh_lateralorbitofrontal	0.00520918	0.00331456	0.116043	0.613405	0.281854	0.595489	0	1		rh_lateralorbitofrontal	0.00725122	0.00427614	0.0899353	0.844353	2.87621	0.0898974	0.000619341	2.87621		rh_lateralorbitofrontal	-0.000533081	0.0037651	0.887408	0.936083	0.830775	0.362048	0	1
rh_lingual	0.00776654	0.00873773	0.374083	0.825469	17.9976	2.21178e-05	0.00580041	17.9976		rh_lingual	0.00821297	0.00572814	0.151631	0.844353	6.16166	0.0130549	0.00183628	6.16166		rh_lingual	0.00492136	0.00801894	0.539402	0.780858	12.7309	0.000359668	0.004563	12.7309
rh_medialorbitofrontal	0.00122585	0.00328962	0.709415	0.862404	0.814966	0.366656	0	1		rh_medialorbitofrontal	0.00408198	0.00349801	0.243234	0.844353	1.1571	0.282067	5.32823e-05	1.1571		rh_medialorbitofrontal	-0.00134784	0.00371966	0.717087	0.823256	0.603594	0.43721	0	1
rh_middletemporal	0.00667569	0.00683785	0.328923	0.825469	11.7759	0.000600014	0.00323619	11.7759		rh_middletemporal	0.00416142	0.00550032	0.449303	0.924276	6.28606	0.0121691	0.00170108	6.28606		rh_middletemporal	0.0109324	0.00721737	0.129841	0.490511	11.214	0.000811835	0.00355972	11.214
rh_paracentral	0.00107396	0.0035207	0.760334	0.862404	0.623618	0.429706	0	1		rh_paracentral	0.00332387	0.00351219	0.343954	0.899572	0.858032	0.35429	0	1		rh_paracentral	-0.00040185	0.00474941	0.932571	0.94649	3.48793	0.061818	0.000880098	3.48793
rh_parahippocampal	0.00594023	0.00789444	0.451776	0.825469	13.141	0.000288896	0.00445237	13.141		rh_parahippocampal	0.000303843	0.0035345	0.931494	0.992049	1.03099	0.309925	1.1209e-05	1.03099		rh_parahippocampal	0.00796262	0.00642109	0.214949	0.618694	7.10741	0.00767661	0.00246125	7.10741
rh_parsopercularis	0.00118419	0.00358222	0.740966	0.862404	0.890442	0.345358	0	1		rh_parsopercularis	0.00207185	0.00365559	0.570876	0.924276	0.203077	0.652248	0	1		rh_parsopercularis	0.00163154	0.00535371	0.760557	0.847834	4.64205	0.0311977	0.00137026	4.64205
rh_parsorbitalis	0.00554899	0.00369849	0.133527	0.613405	1.31031	0.252339	0.000111479	1.31031		rh_parsorbitalis	0.00398407	0.00342192	0.24431	0.844353	0.00305934	0.95589	0	1		rh_parsorbitalis	0.00372253	0.0037275	0.317956	0.663589	0.0902486	0.763861	0	1
rh_parstriangularis	-0.00265591	0.0035178	0.450255	0.825469	0.00127893	0.971472	0	1		rh_parstriangularis	-0.0039797	0.00356404	0.264154	0.855355	0.0621589	0.803116	0	1		rh_parstriangularis	0.00349449	0.00454615	0.44209	0.75929	2.55622	0.109861	0.000612886	2.55622
rh_pericalcarine	-0.00237489	0.00440739	0.589996	0.825469	2.52036	0.112385	0.000570952	2.52036		rh_pericalcarine	0.00218789	0.00494741	0.658324	0.930316	3.80365	0.0511411	0.00104128	3.80365		rh_pericalcarine	-0.00369286	0.00375838	0.32582	0.663589	0.000151096	0.990193	0	1
rh_postcentral	0.00367145	0.00500631	0.463336	0.825469	4.71234	0.0299469	0.00121554	4.71234		rh_postcentral	0.000342876	0.00429006	0.936298	0.992049	2.96272	0.0852043	0.000641005	2.96272		rh_postcentral	0.00391857	0.00445222	0.378784	0.713188	3.01726	0.0823826	0.000685201	3.01726
rh_posteriorcingulate	0.00659673	0.00347697	0.057793	0.561418	0.495344	0.481553	0	1		rh_posteriorcingulate	0.00686084	0.00367816	0.0621406	0.844353	1.40147	0.236478	0.000140921	1.40147		rh_posteriorcingulate	0.00433932	0.00371044	0.242207	0.618694	0.718893	0.396507	0	1
rh_precentral	0.00602156	0.00666279	0.366123	0.825469	10.2666	0.00135459	0.00298108	10.2666		rh_precentral	-4.00575e-05	0.00334359	0.990441	0.992049	0.513009	0.473839	0	1		rh_precentral	0.00893587	0.00865663	0.301952	0.662346	16.4768	4.92484e-05	0.00560748	16.4768
rh_precuneus	0.00429351	0.00662937	0.517212	0.825469	11.0392	0.000892038	0.0030085	11.0392		rh_precuneus	0.00275972	0.00654736	0.673389	0.930316	10.228	0.00138324	0.00288134	10.228		rh_precuneus	0.00659552	0.00526912	0.210668	0.618694	4.81385	0.028232	0.00134867	4.81385
rh_rostralanteriorcingulate	-0.000113199	0.00462327	0.980466	0.980466	2.96213	0.0852353	0.000741174	2.96213		rh_rostralanteriorcingulate	0.00312684	0.00494179	0.526907	0.924276	3.8488	0.0497817	0.00104913	3.8488		rh_rostralanteriorcingulate	0.00271772	0.00442395	0.539005	0.780858	2.06786	0.150433	0.000451604	2.06786
rh_rostralmiddlefrontal	0.00201538	0.00471793	0.669253	0.858664	4.54725	0.0329717	0.00105613	4.54725		rh_rostralmiddlefrontal	0.00120829	0.00493972	0.80676	0.979638	4.8589	0.0275039	0.00120923	4.8589		rh_rostralmiddlefrontal	0.0019878	0.00372322	0.593416	0.804175	0.581896	0.44557	0	1
rh_superiorfrontal	-0.00318126	0.0058402	0.585947	0.825469	7.95734	0.00478929	0.00209244	7.95734		rh_superiorfrontal	-0.00351479	0.00616411	0.56854	0.924276	8.88935	0.0028684	0.00243844	8.88935		rh_superiorfrontal	0.00298279	0.00486389	0.539711	0.780858	3.38048	0.0659729	0.000907293	3.38048
rh_superiorparietal	0.00734678	0.00566141	0.194392	0.77757	6.52267	0.0106508	0.00182738	6.52267		rh_superiorparietal	0.00543224	0.00557412	0.329785	0.899572	6.1904	0.0128445	0.00174631	6.1904		rh_superiorparietal	0.00371617	0.00433861	0.391703	0.713188	2.65714	0.103086	0.000575924	2.65714
rh_superiortemporal	0.00645093	0.00647337	0.318991	0.825469	9.84024	0.00170735	0.0027768	9.84024		rh_superiortemporal	5.59591e-05	0.00341878	0.986941	0.992049	1.09055	0.29635	3.00958e-05	1.09055		rh_superiortemporal	0.0144549	0.010194	0.156196	0.531066	25.6324	4.13045e-07	0.0083093	25.6324
rh_supramarginal	0.00679561	0.00352255	0.0537096	0.561418	1.28605	0.256776	9.42676e-05	1.28605		rh_supramarginal	0.00415028	0.00343236	0.226601	0.844353	0.0768935	0.781552	0	1		rh_supramarginal	0.00707912	0.00600278	0.238276	0.618694	7.23722	0.00714074	0.00213268	7.23722
rh_temporalpole	-0.000996548	0.00370188	0.787775	0.862404	0.0606764	0.80543	0	1		rh_temporalpole	0.000547576	0.00574754	0.924099	0.992049	5.38095	0.0203578	0.00172912	5.38095		rh_temporalpole	0.00693799	0.00969596	0.474267	0.773132	18.9401	1.34887e-05	0.00722973	18.9401
rh_transverSEtemporal	0.00456474	0.00503485	0.364603	0.825469	3.93266	0.0473569	0.00110644	3.93266		rh_transverSEtemporal	0.00189838	0.00390811	0.627141	0.930316	1.60396	0.205343	0.000225006	1.60396		rh_transverSEtemporal	0.00307165	0.00432449	0.477523	0.773132	2.0503	0.152176	0.000424991	2.0503

## Sheet: Individual gene-g associations
Note: Individual genes with spatial g associations with FDR Q < .05, after controlling for the two general components of gene expression
Cell color key	Volume							Surface area							Thickness
Red = FDR Q < .05 in all three measures (volume, area and thickness)	Gene	β	SE	t	p	FDR Q		Gene	β	SE	t	p	FDR Q		Gene	β	SE	t	p	FDR Q
Green = FDR Q < .05 in volume and area	ABHD4	-0.324953	0.0939998	-3.45696	0.000975913	0.0281987		61E3.4	-0.266635	0.085824	-3.10676	0.00281938	0.0438068		A26C1B	-0.215891	0.0385431	-5.60128	4.80829e-07	0.000146653
Yellow = FDR Q < .05 in volume and thickness	AC010980.2	0.188137	0.0544933	3.45247	0.000989671	0.0282005		ABCC12	0.309513	0.093176	3.32181	0.00148114	0.030879		A2BP1	0.151119	0.0490474	3.08107	0.00303955	0.0489393
Blue = FDR Q < .05 in area and thickness	AC021850.1	0.450502	0.108599	4.14831	0.000100649	0.00972002		ABHD13	0.234209	0.0747741	3.13221	0.00261606	0.0418316		AC005041.9	0.250193	0.0810157	3.0882	0.0029769	0.0485183
	AC078937.4	0.164357	0.0482241	3.40819	0.00113572	0.0300132		ABHD4	-0.312092	0.0949689	-3.28625	0.00165035	0.0320803		AC016683.6	0.450666	0.105304	4.27967	6.38581e-05	0.0043169
	AC090360.1	-0.331231	0.087864	-3.76981	0.000358694	0.0165019		ABI3BP	-0.382189	0.112735	-3.39015	0.00120088	0.0274162		AC016747.3	0.345883	0.0854787	4.04642	0.000142559	0.00724674
	AC092436.3	-0.368059	0.114503	-3.21442	0.00204917	0.0395963		ABTB2	-0.293205	0.065651	-4.46612	3.31043e-05	0.00671185		AC073135.1	-0.344854	0.106469	-3.239	0.00190348	0.0378626
	AC135995.5	-0.359812	0.0811774	-4.43241	3.73141e-05	0.00614564		AC005512.1	-0.289151	0.08252	-3.50401	0.000842119	0.0235879		AC092490.2	-0.275252	0.0810879	-3.39449	0.00118489	0.0281024
	AC183087.2	-0.26083	0.0733765	-3.55468	0.000717567	0.023426		AC010087.3	0.306195	0.0919642	3.3295	0.00144678	0.0306734		AC106818.2	-0.34166	0.0958253	-3.56545	0.000693456	0.0203759
	ACAT2	0.281734	0.0917227	3.07159	0.00312478	0.0498693		AC021850.1	0.398972	0.112055	3.5605	0.000704441	0.0216458		AC131238.1	0.228072	0.0721284	3.16203	0.00239532	0.0428905
	ACRV1	0.41315	0.106681	3.87275	0.000255453	0.0140936		AC026369.2	-0.244034	0.0797034	-3.06178	0.00321533	0.0466988		AC135983.8	-0.283996	0.0739679	-3.83944	0.000285257	0.0121627
	ACSM5	-0.213107	0.0694373	-3.06906	0.00314792	0.0499482		AC078937.4	0.181132	0.0474284	3.81906	0.000305116	0.013959		AC135995.5	-0.36707	0.0823842	-4.45558	3.43679e-05	0.0027747
	ADAMTS8	0.273758	0.0764145	3.58254	0.000656771	0.0226787		AC079341.1	0.37984	0.102713	3.69809	0.000453095	0.0170441		ACRV1	0.398354	0.109658	3.63269	0.00055948	0.0180262
	ADCY7	0.219871	0.0672609	3.26893	0.00173923	0.0363508		AC090360.1	-0.392765	0.0841044	-4.66997	1.59147e-05	0.00474213		ADAMTS19	-0.418044	0.0737271	-5.67016	3.68179e-07	0.00012394
	ADI1	-0.184669	0.0549381	-3.36141	0.00131202	0.0321446		AC092436.3	-0.36268	0.115118	-3.15049	0.00247859	0.0404182		ADCYAP1R1	-0.349688	0.0980678	-3.56577	0.000692749	0.0203759
	ADO	0.22415	0.0718138	3.12127	0.00270173	0.0463636		AC099759.1	-0.324862	0.0930651	-3.4907	0.000878083	0.0238208		ADH5	-0.192939	0.0609467	-3.1657	0.00236943	0.0426963
	AEBP1	-0.373033	0.0956137	-3.90145	0.000232187	0.0132782		AC099797.1	0.221034	0.0721409	3.06392	0.00319539	0.0465735		ADM	0.321027	0.0874717	3.67007	0.000496065	0.0168111
	AIM2	-0.358985	0.104943	-3.42078	0.00109224	0.0297835		AC112641.2	0.404579	0.107159	3.77552	0.000352056	0.015179		ADORA2B	-0.216652	0.0635765	-3.40773	0.00113731	0.0276716
	AL359392.2	0.313093	0.0994374	3.14864	0.00249219	0.0447127		AC135995.5	-0.305661	0.0848415	-3.60273	0.000615801	0.0202037		AEBP1	-0.467895	0.0909022	-5.14723	2.72352e-06	0.000475517
	ALMS1P	-0.360333	0.112504	-3.20284	0.00212136	0.040345		AC183087.2	-0.293292	0.0716724	-4.09213	0.000122012	0.00988107		AGPAT9	0.216103	0.0403941	5.34987	1.26337e-06	0.000282635
	ANGPT1	-0.468579	0.085294	-5.49369	7.28208e-07	0.00119936		ACTR10	0.1997	0.0613046	3.2575	0.00180031	0.033668		ALPK1	0.379413	0.0990368	3.83103	0.000293298	0.0122605
	ANKRD19P	-0.281554	0.0848042	-3.32004	0.00148915	0.0341126		ADAMTS3	0.272546	0.059588	4.57385	2.25188e-05	0.00561947		ANGPT1	-0.445297	0.0891927	-4.99252	4.86138e-06	0.000699852
	ANO3	0.278157	0.0478365	5.81475	2.09624e-07	0.00108666		ADAMTS8	0.284615	0.0760349	3.74321	0.000391269	0.015951		ANKFN1	-0.451423	0.0979715	-4.6077	1.9935e-05	0.00190889
	ANXA6	0.224054	0.0729834	3.06993	0.00313994	0.0499482		ADCY7	0.206296	0.0681334	3.02783	0.00354786	0.0496037		ANKRD50	-0.144404	0.0425209	-3.39608	0.00117908	0.0280628
	AP000926.2	-0.280604	0.0592888	-4.73284	1.2662e-05	0.00417087		ADCY8	-0.402019	0.114476	-3.51181	0.00082168	0.0231774		ANO10	-0.399827	0.101016	-3.95804	0.000192137	0.00914595
	AP004607.4	0.347034	0.103152	3.36429	0.00130046	0.0321446		ADM	-0.27025	0.0887474	-3.04515	0.00337435	0.0480764		ANO3	0.177099	0.0558643	3.17016	0.00233825	0.042413
	AP1S1	0.315562	0.0598762	5.27024	1.71061e-06	0.00140869		ADO	0.253661	0.0704849	3.59881	0.000623574	0.0203124		ANXA6	0.280893	0.0712507	3.94233	0.000202539	0.00931792
	APLNR	-0.343722	0.0822669	-4.17814	9.08248e-05	0.00923385		AFF1	-0.189508	0.0595501	-3.18233	0.00225515	0.0387707		AP003115.1	0.236273	0.0735864	3.21083	0.00207131	0.0397987
	ARHGAP4	-0.25663	0.0751798	-3.41355	0.00111702	0.029963		AHR	0.261825	0.0853309	3.06835	0.00315444	0.0464206		AP1S1	0.313896	0.0613887	5.11325	3.09479e-06	0.000499718
	ARL4C	-0.229107	0.0617424	-3.7107	0.000434937	0.0178194		ANGPT1	-0.394254	0.0912872	-4.31883	5.56878e-05	0.00793046		AP1S2	0.349543	0.0787563	4.43829	3.65448e-05	0.00292181
	ARPC4	0.193129	0.0618902	3.12051	0.00270779	0.0463636		ANO3	0.240535	0.051104	4.70678	1.39227e-05	0.00474213		AQP1	-0.39276	0.0877433	-4.47625	3.19319e-05	0.00267708
	ARPP19	0.260435	0.0730738	3.564	0.000696658	0.0232266		ANXA5	-0.244743	0.0779369	-3.14027	0.00255458	0.0412489		ARHGAP28	-0.210523	0.0646654	-3.25557	0.00181081	0.0366345
	ARRDC4	-0.409756	0.113554	-3.60847	0.000604603	0.0216474		AP000926.2	-0.309169	0.057244	-5.40089	1.03963e-06	0.00285379		ARHGAP4	-0.313751	0.073212	-4.28551	6.25698e-05	0.00429385
	ASPSCR1	-0.283367	0.0894192	-3.16898	0.00234646	0.0429403		AP004607.4	0.391331	0.100971	3.87568	0.000252983	0.0130246		ARL4C	-0.283745	0.0593699	-4.77928	1.06856e-05	0.00125708
	ATP2A2	0.157873	0.0494006	3.19577	0.00216663	0.0407356		AP005433.1	0.404006	0.10627	3.80169	0.000323069	0.0144591		AS3MT	-0.154284	0.0460352	-3.35143	0.00135281	0.0306054
	ATP2B3	0.168595	0.0441866	3.81552	0.000308695	0.0153139		AP1S1	0.212237	0.0668153	3.17647	0.00229481	0.0388044		ASB2	-0.419231	0.112878	-3.71401	0.000430286	0.0150783
	ATP2B4	0.111143	0.0290548	3.82529	0.00029891	0.0151014		APLN	-0.2906	0.0822421	-3.53348	0.000767394	0.022732		ASCL2	0.138822	0.0382183	3.63235	0.000560092	0.0180262
	ATP6V1C1	0.32617	0.0993507	3.28302	0.00166661	0.0359215		APLNR	-0.350033	0.0821261	-4.26214	6.78815e-05	0.00855293		ASPHD1	0.43803	0.106225	4.12361	0.000109556	0.00609589
	ATP8B4	-0.257873	0.0840834	-3.06687	0.00316801	0.0499781		APOL6	-0.298774	0.0893468	-3.34397	0.0013841	0.029735		ATAD2	-0.253723	0.079893	-3.17578	0.00229951	0.0418024
	BANK1	0.387236	0.107923	3.58808	0.000645283	0.0225165		AQP9	0.338798	0.0990007	3.42217	0.00108752	0.0264963		ATOX1	0.199439	0.0609772	3.27071	0.0017299	0.0359834
	BCAN	-0.231202	0.0723883	-3.19392	0.00217864	0.040868		ARF3	0.222174	0.0736482	3.01669	0.00366376	0.0499622		ATP2B2	0.128831	0.0360168	3.57696	0.000668531	0.0201661
	BCL7C	-0.205771	0.0614247	-3.34998	0.00135888	0.0327203		ARHGAP29	0.424363	0.110267	3.8485	0.000276842	0.0132754		ATP2B3	0.208081	0.0424019	4.90737	6.66869e-06	0.000898876
	BMP4	0.215592	0.0588819	3.66143	0.000510087	0.0196719		ARHGEF10L	-0.224534	0.0704133	-3.1888	0.0022121	0.03819		ATP6V0A2	-0.257811	0.0708458	-3.63904	0.000548183	0.0180262
	BMP8B	-0.338149	0.103086	-3.28026	0.00168059	0.0359215		ARMC10	0.181591	0.0512877	3.54063	0.000750232	0.0225197		ATP6V1C2	-0.498418	0.0973715	-5.11872	3.03184e-06	0.000499344
	BSPRY	-0.3456	0.0887046	-3.89607	0.000236387	0.0133746		ARMC10P1	0.16032	0.0461818	3.47149	0.000932564	0.0246143		BCL6	-0.572346	0.100415	-5.69981	3.2812e-07	0.00012394
	BTN2A2	-0.342436	0.0851242	-4.02278	0.000154456	0.0112504		ARPP19	0.238971	0.0744372	3.21037	0.00207415	0.0368912		BCL7C	-0.220009	0.0618251	-3.55857	0.000708769	0.0206467
	C10orf107	-0.314074	0.0804381	-3.90454	0.000229811	0.0132684		ARRDC4	-0.441187	0.112063	-3.93697	0.000206209	0.0124679		BHMT	0.315862	0.0983355	3.21208	0.00206357	0.0397987
	C10orf134	-0.528038	0.101229	-5.21629	2.09864e-06	0.00144019		ASPSCR1	-0.311499	0.0882209	-3.5309	0.000773668	0.0227541		BID	0.194542	0.0526232	3.69689	0.000454851	0.0156724
	C11orf41	0.433471	0.112304	3.85981	0.000266661	0.014447		ATP2B4	0.104148	0.0295493	3.52455	0.00078934	0.022955		BMP4	0.239148	0.0586169	4.07985	0.000127231	0.00677001
	C12orf5	0.282134	0.0918441	3.07188	0.00312215	0.0498693		ATP2C2	-0.259175	0.0740436	-3.5003	0.000852003	0.023603		BSPRY	-0.35472	0.0899166	-3.94499	0.000200742	0.00931792
	C12orf53	0.186875	0.0488355	3.82662	0.000297603	0.0151014		ATP6V1C1	0.436174	0.0928485	4.6977	1.43904e-05	0.00474213		BX248398.1	-0.393787	0.0789191	-4.98975	4.91185e-06	0.000699852
	C13orf16	0.363407	0.108937	3.33593	0.00141862	0.0334351		ATRNL1	0.279377	0.0692142	4.03641	0.000147485	0.0110412		C10orf134	-0.500778	0.10564	-4.7404	1.23175e-05	0.00138779
	C14orf138	0.219049	0.0707745	3.09503	0.00291803	0.0482966		B2M	-0.347491	0.0982895	-3.53538	0.000762783	0.022677		C12orf5	0.290155	0.0931562	3.11472	0.0027543	0.04667
	C16orf75	0.274068	0.0828067	3.30973	0.00153673	0.0345473		B3GALNT2	-0.126966	0.0379636	-3.34442	0.0013822	0.029735		C12orf63	-0.418739	0.109819	-3.81298	0.000311282	0.0125212
	C19orf46	-0.1811	0.0587244	-3.08389	0.00301465	0.0489787		BACE2	-0.478827	0.0967041	-4.95146	5.66321e-06	0.00380593		C13orf27	-0.355612	0.113274	-3.1394	0.00256117	0.0450626
	C1orf114	-0.353673	0.0863842	-4.09418	0.00012116	0.0101811		BANK1	0.443403	0.104842	4.22923	7.61079e-05	0.0088126		C14orf162	-0.326877	0.0953608	-3.42779	0.00106872	0.0266695
	C1orf162	-0.25192	0.0757294	-3.32659	0.0014597	0.0337659		BCAN	-0.238075	0.0722606	-3.29467	0.00160874	0.0315893		C14orf91	0.24176	0.0741436	3.2607	0.001783	0.0364342
	C1orf216	0.323226	0.0951644	3.3965	0.00117752	0.0305895		BCAR3	0.351913	0.102721	3.42592	0.00107495	0.0264246		C19orf21	0.373982	0.111976	3.33986	0.00140166	0.0312809
	C1orf88	-0.265295	0.085167	-3.11499	0.00275208	0.0467287		BEND5	0.407214	0.109471	3.71985	0.000422197	0.0166679		C1orf114	-0.371223	0.0870023	-4.26681	6.67858e-05	0.00443533
	C1QL2	0.195285	0.052166	3.74353	0.000390861	0.0169407		BEND7	-0.408384	0.100733	-4.05411	0.000138884	0.0106326		C1orf135	0.451093	0.109046	4.13672	0.000104738	0.00594838
	C20orf3	0.203862	0.0612465	3.32855	0.00145096	0.0337533		BHLHE22	-0.332971	0.107069	-3.10987	0.00279384	0.0435859		C1orf216	0.360307	0.0949078	3.79639	0.000328747	0.0127681
	C20orf74	-0.224743	0.0656364	-3.42406	0.00108118	0.0296784		BMPER	0.358676	0.0896843	3.99931	0.000167212	0.0116161		C1orf53	0.291693	0.0633952	4.60118	2.04089e-05	0.00190996
	C20orf96	-0.327072	0.0968736	-3.37628	0.00125336	0.0315953		BTN2A2	-0.360916	0.0842065	-4.28609	6.24446e-05	0.00829405		C20orf103	0.401548	0.098433	4.0794	0.000127426	0.00677001
	C2orf77	-0.421507	0.11116	-3.79188	0.00033366	0.0159989		BTN3A2	-0.299363	0.0947816	-3.15845	0.00242089	0.0397411		C20orf39	0.220969	0.0710845	3.10854	0.00280472	0.0468193
	C4A	-0.332314	0.0811402	-4.09556	0.000120592	0.0101811		C10orf107	-0.302758	0.0813722	-3.72066	0.00042108	0.0166679		C21orf34	-0.299622	0.0848109	-3.53283	0.000768962	0.0218687
	C5orf24	-0.274661	0.0838354	-3.27619	0.00170143	0.035991		C10orf116	-0.224909	0.070727	-3.17996	0.00227111	0.038802		C2orf65	0.429644	0.100858	4.2599	6.84147e-05	0.00450716
	C5orf30	0.405998	0.110049	3.68925	0.000466256	0.0184597		C10orf134	-0.386943	0.111091	-3.48313	0.000899196	0.0241201		C2orf77	-0.480898	0.109594	-4.38799	4.36639e-05	0.00329817
	C5orf56	-0.239711	0.0711714	-3.36808	0.00128539	0.0320868		C10orf54	-0.326462	0.104055	-3.1374	0.00257634	0.041357		C2orf86	-0.228903	0.0600066	-3.81463	0.000309599	0.0125212
	C6orf138	-0.261529	0.0675731	-3.87031	0.000257532	0.0140936		C11orf41	0.530204	0.106006	5.00164	4.69899e-06	0.00380593		C3orf15	-0.371006	0.101181	-3.66676	0.000501396	0.0169221
	C7orf27	-0.393923	0.0903053	-4.36212	4.78329e-05	0.00716188		C11orf87	0.31996	0.104028	3.07572	0.00308737	0.0458926		C5orf56	-0.248305	0.0720665	-3.4455	0.00101142	0.025707
	C7orf47	-0.313486	0.0935413	-3.35131	0.00135332	0.0327203		C11orf96	-0.37405	0.11003	-3.39952	0.00116659	0.0272641		C6orf138	-0.242442	0.0699964	-3.46363	0.000955779	0.0246371
	C8orf34	-0.377951	0.0997152	-3.79031	0.000335383	0.0159989		C12orf64	0.32638	0.105653	3.08917	0.00296846	0.0450189		C6orf211	0.236579	0.0564706	4.18942	8.73559e-05	0.00536848
	C8orf46	0.186915	0.058189	3.21221	0.00206276	0.0395963		C12ORF75	-0.180761	0.0543271	-3.32726	0.00145669	0.03068		C7orf27	-0.326083	0.0962391	-3.38826	0.00120788	0.0283387
	C9orf61	-0.265081	0.0653871	-4.05402	0.000138924	0.0111993		C13orf16	0.424409	0.105781	4.01215	0.000160115	0.0115662		C7orf47	-0.298527	0.0960582	-3.10777	0.00281107	0.0468193
	C9orf91	0.323275	0.0727674	4.44258	3.59918e-05	0.00614564		C13orf39	0.37053	0.115692	3.20273	0.00212209	0.0374235		C7orf63	-0.196272	0.0628258	-3.12407	0.00267962	0.0461645
	CAB39L	-0.247047	0.0747919	-3.30313	0.0015679	0.0347119		C16orf75	0.274107	0.0830591	3.30015	0.00158216	0.0313199		C9orf3	0.259407	0.0783025	3.31288	0.00152202	0.0328972
	CADPS2	0.197881	0.0496616	3.98458	0.000175727	0.0118341		C17ORF106	-0.248303	0.0751174	-3.30553	0.00155647	0.0310352		C9orf61	-0.272157	0.0662619	-4.1073	0.000115847	0.00636
	CALM3	0.155293	0.0482503	3.2185	0.0020243	0.0395963		C19orf46	-0.218364	0.0568926	-3.83819	0.000286447	0.0133271		C9orf72	-0.197605	0.0640234	-3.08646	0.0029921	0.0485995
	CAPG	-0.206525	0.046797	-4.4132	3.99421e-05	0.00629122		C1QL2	0.200973	0.0519952	3.86521	0.000261926	0.0130821		C9orf91	0.334385	0.0735255	4.54788	2.47194e-05	0.00216557
	CARD9	-0.288923	0.0813579	-3.55126	0.000725394	0.023426		C1R	0.310159	0.0853014	3.63604	0.00055349	0.0192099		CAB39L	-0.286775	0.0739945	-3.87563	0.000253026	0.0112491
	CCDC56	0.184522	0.0590655	3.12402	0.00267996	0.0463636		C1S	0.230641	0.0540426	4.26775	6.65677e-05	0.00855293		CADPS2	0.201995	0.0504041	4.00752	0.000162642	0.00806842
	CCDC68	0.283693	0.0884967	3.20569	0.00210341	0.0400963		C20orf3	0.214892	0.0608447	3.53181	0.000771444	0.0227541		CAMKK1	0.310705	0.0902561	3.44248	0.00102098	0.0258701
	CCDC77	-0.287044	0.0930163	-3.08596	0.00299648	0.0489603		C20orf96	-0.298078	0.0986195	-3.0225	0.00360283	0.049783		CAPG	-0.221483	0.0467197	-4.74067	1.23052e-05	0.00138779
	CCDC85C	-0.24016	0.0736862	-3.25923	0.00179096	0.0370566		C21orf110	0.365616	0.0875656	4.17534	9.17036e-05	0.00910006		CAPSL	0.229832	0.0637548	3.60494	0.000611464	0.019367
	CCKBR	0.254898	0.0688787	3.70068	0.000449297	0.017961		C21orf128	0.372451	0.116345	3.20127	0.00213134	0.0374235		CC2D2A	-0.355683	0.105558	-3.36954	0.00127962	0.0295128
	CCND1	-0.411676	0.101903	-4.03986	0.000145768	0.0112504		C4A	-0.366166	0.0791072	-4.62873	1.84775e-05	0.00524667		CCDC46	-0.537739	0.103976	-5.17176	2.48306e-06	0.000444521
	CCNYL1	0.311151	0.0963407	3.22969	0.00195747	0.0386566		C5orf13	0.217563	0.0664882	3.27221	0.00172207	0.032827		CCDC56	0.200293	0.0593678	3.37377	0.00126307	0.0292997
	CD44	-0.322589	0.102247	-3.15499	0.00244581	0.0442665		C5orf30	0.514326	0.103103	4.98847	4.93532e-06	0.00380593		CCDC64B	0.310272	0.089555	3.4646	0.000952878	0.0246371
	CD70	0.37561	0.0909349	4.13054	0.000106981	0.00978878		C6orf105	0.243215	0.0723221	3.36294	0.00130584	0.0287529		CCDC65	-0.345468	0.104098	-3.31869	0.0014953	0.0326627
	CD74	-0.433296	0.102644	-4.22135	7.82178e-05	0.00894616		C6orf142	0.305227	0.0977932	3.12115	0.00270275	0.0426382		CCDC80	-0.378363	0.106144	-3.56462	0.000695278	0.0203759
	CD99	-0.318976	0.0742851	-4.29394	6.07547e-05	0.00816854		C6ORF228	0.22366	0.0708187	3.15821	0.00242259	0.0397411		CCNB3	0.364307	0.102837	3.54256	0.000745655	0.0214702
	CDC42SE2	0.306827	0.07295	4.20599	8.24903e-05	0.00917984		C6orf48	-0.306372	0.0958253	-3.19719	0.00215747	0.0377213		CD38	-0.39362	0.08968	-4.38916	4.34841e-05	0.00329817
	CDK5	0.272513	0.0836842	3.25644	0.00180607	0.0370811		C7orf27	-0.379898	0.0915435	-4.14992	0.000100093	0.00910006		CD70	0.333535	0.0952662	3.50108	0.000849904	0.0231488
	CDKN2D	0.176669	0.0549116	3.21733	0.0020314	0.0395963		C8orf34	-0.343485	0.101959	-3.36886	0.00128231	0.0286061		CD99	-0.315388	0.0760577	-4.14669	0.000101211	0.00586954
	CELSR1	-0.382208	0.10935	-3.49526	0.000865585	0.0263029		C8orf46	0.192168	0.0580991	3.30758	0.00154678	0.0310352		CDH10	-0.200282	0.0480053	-4.17209	9.27388e-05	0.00557448
	CEP57	-0.261269	0.0745671	-3.50381	0.000842638	0.0261235		C9orf91	0.235858	0.0780718	3.02104	0.0036181	0.0498245		CDH12	0.303372	0.08149	3.72281	0.000418153	0.0147789
	CEP95	-0.219191	0.0622524	-3.521	0.000798214	0.025185		CA10	0.28544	0.07384	3.86566	0.000261535	0.0130821		CDK5	0.292581	0.0842086	3.47448	0.000923884	0.0245425
	CES2	-0.299906	0.0892373	-3.36076	0.00131461	0.0321446		CABP1	0.2146	0.0675377	3.17748	0.00228793	0.0388044		CES7	0.350059	0.0919785	3.80588	0.000318645	0.0125212
	CH25H	-0.352984	0.0773296	-4.56467	2.32738e-05	0.00547599		CACNG3	0.170903	0.0485617	3.5193	0.000802527	0.0229732		CHD9	-0.300684	0.0642233	-4.68185	1.52431e-05	0.00154972
	CHD9	-0.258881	0.0656954	-3.94062	0.000203697	0.0126124		CADPS2	0.176869	0.0510439	3.46504	0.000951573	0.0247981		CHMP1B	0.27885	0.0844347	3.30255	0.00157065	0.033683
	CHIC1	0.253734	0.0569922	4.45208	3.47984e-05	0.00614564		CALML3	0.280549	0.0920948	3.04631	0.00336309	0.0480764		CHPT1	-0.51878	0.105986	-4.8948	6.9858e-06	0.000898876
	CHRM2	-0.271131	0.0663038	-4.08922	0.000123228	0.0102504		CAMK1G	0.303338	0.0932851	3.25173	0.0018319	0.0339004		CLDN12	-0.297093	0.0933046	-3.18412	0.00224318	0.0412335
	CHSY3	0.360019	0.0905077	3.97777	0.000179804	0.0118341		CAMKK2	0.228745	0.068975	3.31635	0.00150603	0.0310053		CLEC18B	-0.479299	0.104621	-4.58131	2.19226e-05	0.00202845
	CIDEB	-0.277431	0.0780716	-3.55355	0.000720141	0.023426		CANT1	0.222089	0.0667283	3.32825	0.00145232	0.0306734		CLEC4G	0.358811	0.0745481	4.81315	9.43753e-06	0.00114291
	CLEC18B	-0.425822	0.10604	-4.01568	0.000158212	0.0112504		CAPS2	0.257248	0.0775383	3.31769	0.00149987	0.0309559		CLYBL	0.328924	0.0915594	3.59246	0.000636325	0.0196808
	CLEC2B	-0.356618	0.0908703	-3.92447	0.000215013	0.0128452		CARD8	-0.329927	0.109296	-3.01865	0.00364312	0.0499622		CNR1	-0.188011	0.0543187	-3.46125	0.000962911	0.0247027
	CLEC4G	0.389295	0.0704479	5.526	6.43017e-07	0.00119936		CASQ1	0.391899	0.103419	3.78941	0.00033637	0.0146561		COL20A1	-0.368755	0.0924443	-3.98894	0.000173167	0.00843803
	CMTM3	-0.271474	0.0755513	-3.59324	0.000634739	0.0222524		CBLN1	0.288061	0.0848955	3.39313	0.00118987	0.0273704		COL21A1	-0.296627	0.0729429	-4.06656	0.000133124	0.00693847
	CMYA5	-0.206261	0.0484317	-4.25879	6.86776e-05	0.00856909		CBLN4	0.344599	0.111892	3.07974	0.00305144	0.0456883		COL23A1	-0.304728	0.0971044	-3.13815	0.00257066	0.0450626
	COL20A1	-0.317442	0.0935968	-3.39159	0.00119555	0.0309485		CCDC110	0.313379	0.099162	3.16028	0.0024078	0.0396565		COX5B	0.396224	0.110483	3.58628	0.000649001	0.0197215
	CPSF4	-0.333542	0.0824336	-4.04618	0.000142674	0.0112504		CCDC19	-0.330316	0.101083	-3.26777	0.00174536	0.0330415		CPLX2	0.321222	0.0890275	3.60812	0.000605292	0.0192455
	CREG2	0.313483	0.0823562	3.80643	0.000318071	0.0156845		CCDC3	0.337936	0.0931782	3.62677	0.000570204	0.0194507		CPSF4	-0.331961	0.0841961	-3.94271	0.000202279	0.00931792
	CRISPLD1	-0.354479	0.074538	-4.75568	1.16488e-05	0.00417079		CCDC52	0.265755	0.0644469	4.12362	0.000109548	0.0093972		CRB1	-0.293142	0.0806339	-3.63547	0.000554511	0.0180262
	CRYM	0.216404	0.0517178	4.18432	8.89057e-05	0.00922031		CCDC68	0.341753	0.0855104	3.99662	0.000168736	0.0116161		CTSH	-0.41286	0.0774696	-5.32932	1.36638e-06	0.000296109
	CSGALNACT1	0.241855	0.0663631	3.64442	0.000538792	0.0201679		CCDC77	-0.32901	0.0911059	-3.61129	0.000599175	0.0200578		CXorf57	-0.189011	0.0602803	-3.13554	0.00259051	0.0452928
	CSTB	-0.34655	0.0922553	-3.75642	0.000374752	0.0166815		CCKBR	0.275099	0.0678767	4.05293	0.000139444	0.0106326		CYP26B1	0.533274	0.106614	5.00194	4.6938e-06	0.000699852
	CTC1	0.399491	0.0966664	4.13268	0.0001062	0.00978878		CCND1	-0.323039	0.1071	-3.01625	0.00366841	0.0499622		CYP4F12	-0.360036	0.0964231	-3.73392	0.0004033	0.0143813
	CTSH	-0.280877	0.0846141	-3.31951	0.0014916	0.0341126		CCNYL1	0.408658	0.0907832	4.50148	2.91847e-05	0.00667599		DBX2	-0.389366	0.0902227	-4.31561	5.63185e-05	0.0040329
	CTXN1	0.177497	0.0400093	4.43638	3.67922e-05	0.00614564		CD44	-0.325745	0.102401	-3.18107	0.00226361	0.0387929		DCC	0.378486	0.116609	3.24578	0.00186505	0.037369
	CUX1	-0.224396	0.0579944	-3.86927	0.000258426	0.0140936		CD53	0.334079	0.103441	3.22966	0.00195765	0.0357456		DCI	-0.318995	0.10227	-3.11915	0.00271866	0.0465945
	CXCL16	-0.275599	0.0787191	-3.50104	0.000850007	0.0261235		CD74	-0.449615	0.101889	-4.41278	4.00007e-05	0.00678922		DCLRE1B	-0.395868	0.101061	-3.91711	0.000220369	0.00997111
	CYP26B1	0.452366	0.110068	4.10987	0.000114833	0.0100757		CD99	-0.239507	0.0790512	-3.02977	0.00352802	0.0495117		DDAH1	-0.187657	0.0489543	-3.83331	0.000291093	0.0122605
	CYP2E1	0.332264	0.0962156	3.45333	0.00098703	0.0282005		CDC42SE2	0.330566	0.071561	4.61936	1.91135e-05	0.00524667		DDAH2	-0.177704	0.048947	-3.63053	0.000563372	0.018052
	CYP4Z2P	0.380845	0.107654	3.53768	0.000757269	0.0243598		CDH8	0.193812	0.0639843	3.02906	0.00353526	0.0495117		DEFB124	-0.320105	0.0989467	-3.23512	0.0019258	0.03794
	DAB1	-0.294174	0.0786671	-3.73948	0.000396064	0.0170764		CDK2AP1	-0.292541	0.0935358	-3.12758	0.002652	0.0420523		DIS3	-0.180851	0.0564126	-3.20586	0.00210234	0.0397987
	DACH2	0.229019	0.0533788	4.29045	6.14997e-05	0.00816854		CEACAM19	-0.317017	0.0992083	-3.19546	0.0021686	0.0378356		DMRT3	0.46307	0.101812	4.54828	2.46842e-05	0.00216557
	DCAF4	0.307748	0.0852689	3.60915	0.000603299	0.0216474		CEP152	-0.131811	0.0432857	-3.04515	0.0033744	0.0480764		DNAH14	-0.204609	0.0495698	-4.12768	0.000108035	0.00609364
	DCC	0.388182	0.113943	3.40679	0.00114064	0.0300132		CEP95	-0.20556	0.0631676	-3.2542	0.00181833	0.033725		DNAH7	-0.226581	0.0664913	-3.40768	0.00113751	0.0276716
	DCLRE1B	-0.382795	0.09987	-3.83293	0.000291463	0.0150888		CES2	-0.336052	0.0874833	-3.84133	0.000283483	0.0133216		DNAJC21	0.327485	0.0984231	3.32732	0.00145646	0.0320694
	DDAH2	-0.179642	0.0478965	-3.75062	0.00038192	0.016752		CGB5	-0.308455	0.0991768	-3.11016	0.00279146	0.0435859		DNALI1	-0.292585	0.0840267	-3.48205	0.00090224	0.0240451
	DDX55	-0.182416	0.0589947	-3.09207	0.0029434	0.048381		CH25H	-0.337841	0.0786446	-4.2958	6.03616e-05	0.00826711		DPYSL3	-0.125348	0.0297036	-4.21996	7.85944e-05	0.0049801
	DDX59	-0.293757	0.0904069	-3.24928	0.00184548	0.0373895		CHI3L1	0.354862	0.106074	3.34541	0.00137804	0.029735		DSCC1	-0.129311	0.0419273	-3.08417	0.00301216	0.048829
	DGKB	0.359897	0.10776	3.33981	0.00140187	0.0334351		CHIC1	0.198638	0.060497	3.28343	0.00166453	0.0322526		DSP	0.406943	0.108384	3.75464	0.000376942	0.0138444
	DHDH	-0.212086	0.065293	-3.24822	0.00185141	0.0373895		CHL1	0.305942	0.0827775	3.69596	0.000456229	0.0170775		DTNB	0.277635	0.0681927	4.07132	0.000130983	0.00687035
	DHX35	0.21771	0.0628994	3.46125	0.000962912	0.0280408		CHML	0.25018	0.0614545	4.07098	0.000131137	0.0102849		DTNBP1	0.114615	0.0345093	3.32128	0.00148355	0.0325788
	DLSTP	0.327032	0.0906797	3.60645	0.000608522	0.0216934		CHRM2	-0.255358	0.0674914	-3.78356	0.000342889	0.0148615		DUSP6	-0.351722	0.114363	-3.07549	0.00308947	0.0495941
	DMRT3	0.411488	0.103145	3.9894	0.000172899	0.0118341		CHRNA3	-0.365729	0.110188	-3.31913	0.0014933	0.0309426		DYNC2H1	-0.228965	0.0738447	-3.10063	0.00287059	0.0472786
	DNAH6	0.300684	0.0910543	3.30225	0.00157208	0.0347119		CHST10	0.323507	0.095544	3.38595	0.00121653	0.0276744		DYX1C1-CCPG1	-0.216142	0.0641979	-3.3668	0.00129043	0.0296008
	DNPEP	-0.231295	0.0711261	-3.2519	0.00183099	0.0373895		CHSY3	0.373676	0.0899376	4.15483	9.84157e-05	0.00910006		DZIP1	-0.262758	0.0805359	-3.26262	0.00177273	0.0363145
	DPF3	0.362682	0.115519	3.13959	0.00255977	0.0455286		CIDEB	-0.298811	0.077078	-3.87674	0.000252089	0.0130246		DZIP3	-0.333025	0.0875171	-3.80526	0.000319301	0.0125212
	DPP6	0.295431	0.0950158	3.10928	0.00279866	0.0472275		CLDN5	-0.298232	0.0934108	-3.19269	0.00218662	0.037987		EBPL	-0.382597	0.1001	-3.82213	0.00030204	0.0124365
	DTNB	0.295408	0.0656268	4.50132	2.92005e-05	0.00601166		CLEC2B	-0.361393	0.0908717	-3.97696	0.000180297	0.0117285		EEF1E1	0.268198	0.0862238	3.11049	0.00278872	0.0468193
	DUXAP10	0.419683	0.112651	3.72551	0.00041449	0.0175853		CLEC4G	0.274561	0.0786863	3.48931	0.000881929	0.0238208		EGFEM1P	-0.53522	0.0821771	-6.51301	1.31995e-08	1.81163e-05
	EARS2	0.247363	0.0734814	3.36633	0.00129233	0.0321446		CLIP4	-0.25158	0.0823105	-3.05648	0.00326527	0.0471745		ELOVL4	0.205142	0.0517169	3.96663	0.000186672	0.00893745
	ECEL1	-0.275787	0.0857605	-3.21577	0.00204087	0.0395963		CMTM3	-0.336282	0.0716144	-4.69573	1.44936e-05	0.00474213		EMID1	-0.137953	0.0411344	-3.35373	0.00134332	0.0304745
	ECEL1P2	-0.292165	0.07366	-3.9664	0.000186817	0.0118341		CMYA5	-0.155625	0.0514565	-3.0244	0.00358318	0.049783		ENC1	0.270008	0.0771364	3.50039	0.000851739	0.0231488
	EEPD1	-0.155861	0.0443253	-3.51629	0.000810168	0.0253678		CNTN5	-0.349453	0.109443	-3.193	0.00218457	0.037987		ENKUR	-0.308532	0.0930967	-3.3141	0.00151638	0.0328617
	EFNB2	0.23925	0.0514233	4.65257	1.6951e-05	0.00453288		COL12A1	0.304194	0.077007	3.95022	0.000197248	0.0123248		EPCAM	0.529319	0.0864106	6.12563	6.17075e-08	3.68039e-05
	EGFEM1P	-0.350565	0.0946331	-3.70446	0.000443824	0.0178287		COPZ2	-0.274571	0.0857337	-3.20261	0.00212286	0.0374235		EPDR1	0.446871	0.108326	4.12522	0.000108949	0.00609589
	EGFL6	-0.347942	0.111248	-3.12762	0.0026517	0.0463087		CPNE3	-0.311792	0.10046	-3.10366	0.00284516	0.0440412		EPHA8	-0.29527	0.0773865	-3.81552	0.000308692	0.0125212
	EIF3E	-0.347294	0.092638	-3.74894	0.000384029	0.016752		CPNE5	0.30538	0.0846411	3.60793	0.000605648	0.0201923		ESD	-0.205927	0.0563005	-3.65765	0.00051634	0.0172848
	EIF4EBP1	-0.233873	0.0582471	-4.01519	0.000158476	0.0112504		CPNE8	0.376303	0.115395	3.26099	0.00178146	0.0335705		ETV2	-0.349756	0.106359	-3.28846	0.00163934	0.0345267
	ELAVL4	0.259146	0.0819819	3.16101	0.00240256	0.0435795		CPZ	-0.280445	0.0921429	-3.04359	0.00338968	0.0481277		ETV3	-0.391225	0.114613	-3.41345	0.00111733	0.0274664
	ENC1	0.296655	0.0741014	4.00337	0.000164933	0.0116088		CRABP1	-0.230599	0.0513642	-4.48949	3.04602e-05	0.00671185		FABP1	0.249101	0.0762105	3.26859	0.00174101	0.0361108
	EPHA8	-0.282817	0.076615	-3.6914	0.000463017	0.01842		CREG2	0.288072	0.0840541	3.42723	0.00107059	0.0264104		FABP5	-0.228136	0.0625532	-3.64706	0.000534231	0.0176683
	ERC1	-0.344381	0.102477	-3.36056	0.00131545	0.0321446		CRISPLD1	-0.313498	0.0776089	-4.03947	0.000145965	0.0110277		FABP5P3	-0.244376	0.0636279	-3.84071	0.000284064	0.0121627
	ETV1	0.305499	0.0982074	3.11075	0.00278656	0.0471198		CRYM	0.240682	0.050192	4.79522	1.00792e-05	0.00406102		FAM107A	-0.175414	0.0516218	-3.39806	0.00117187	0.0280628
	ETV2	-0.35095	0.104321	-3.36412	0.00130112	0.0321446		CSF2RA	-0.270569	0.0841526	-3.21522	0.00204429	0.0365388		FAM116B	-0.303944	0.0933725	-3.25518	0.00181296	0.0366345
	F12	0.179986	0.0504075	3.57063	0.000682147	0.0230225		CSGALNACT1	0.28131	0.0641053	4.38824	4.36251e-05	0.0069087		FAM163A	-0.388803	0.0906698	-4.28812	6.20021e-05	0.00429065
	FABP5P3	-0.255681	0.0616719	-4.14584	0.000101508	0.00972002		CTC1	0.318798	0.101549	3.13935	0.00256158	0.041281		FAM189A1	-0.417589	0.0885941	-4.71351	1.35859e-05	0.0014162
	FAM116B	-0.294779	0.0921108	-3.20026	0.00213776	0.0405088		CTGF	-0.332214	0.0852706	-3.896	0.000236443	0.0128249		FAM83D	0.21845	0.0575626	3.79501	0.000330249	0.0127681
	FAM119A	0.322594	0.0854631	3.77466	0.000353041	0.0165019		CTXN1	0.160524	0.0412478	3.89171	0.000239849	0.0128249		FAM86B1	-0.246829	0.0797746	-3.09409	0.0029261	0.0480658
	FAM134B	0.334094	0.0971414	3.43926	0.00103127	0.0287637		CUX1	-0.202765	0.0594098	-3.41299	0.00111895	0.0267865		FANCI	0.226964	0.0555551	4.08539	0.000124852	0.00674909
	FAM13A	0.355514	0.101071	3.51749	0.000807118	0.0253678		CXorf1	0.307177	0.0931165	3.29885	0.00158842	0.0313684		FANK1	-0.309795	0.0970456	-3.19226	0.00218941	0.0405165
	FAM173B	0.339927	0.102429	3.31866	0.00149544	0.0341126		CYP1B1-AS1	0.356078	0.110694	3.21678	0.00203475	0.0365159		FAP	0.351459	0.0930306	3.77789	0.000349332	0.0132569
	FAM183A	-0.291499	0.0930779	-3.13177	0.00261948	0.0460117		CYP26B1	0.40717	0.113148	3.59857	0.000624047	0.0203124		FARP1	-0.277327	0.0679037	-4.08412	0.000125393	0.00674909
	FAM189A1	-0.359985	0.0906425	-3.97148	0.000183653	0.0118341		CYP2E1	0.358375	0.0950441	3.77062	0.000357749	0.0152646		FES	0.283946	0.0823683	3.44727	0.00100585	0.0256485
	FAM196A	-0.387351	0.109813	-3.52736	0.000782367	0.0247804		DACH2	0.196414	0.0555456	3.53609	0.000761085	0.022677		FEZF1	0.363435	0.114787	3.16617	0.00236609	0.0426963
	FAM46A	-0.391795	0.073824	-5.30715	1.48672e-06	0.00136035		DBI	-0.359284	0.087064	-4.12667	0.000108411	0.0093972		FKBP11	0.415249	0.0994141	4.17697	9.1192e-05	0.00552181
	FAM49B	0.233534	0.0628061	3.71833	0.000424294	0.0177363		DCAF4	0.287823	0.0866152	3.32301	0.00147575	0.0308447		FLJ10038	-0.240638	0.0766854	-3.13799	0.00257188	0.0450626
	FAM5C	-0.35581	0.111833	-3.18163	0.00225987	0.0421041		DCDC2	0.264694	0.0800475	3.30671	0.00155091	0.0310352		FLJ30901	-0.558128	0.101903	-5.47704	7.76343e-07	0.000207071
	FAM82A1	0.370781	0.0825914	4.48934	3.04766e-05	0.0061078		DCUN1D3	0.350455	0.114291	3.06634	0.00317297	0.0464936		FLJ39061	-0.340944	0.0841123	-4.05343	0.000139204	0.00716468
	FAM83D	0.219976	0.0563496	3.90376	0.000230405	0.0132684		DDAH2	-0.16834	0.048685	-3.45774	0.000973532	0.0250532		FMOD	0.358853	0.115413	3.10929	0.00279858	0.0468193
	FAM84A	0.341584	0.104124	3.28055	0.00167913	0.0359215		DDX55	-0.214309	0.0574778	-3.72855	0.00041041	0.0164064		FOXD4L3	0.430841	0.111821	3.85296	0.000272781	0.0118229
	FAM86B1	-0.258711	0.0777169	-3.32889	0.00144946	0.0337533		DDX59	-0.318766	0.0893537	-3.56746	0.000689039	0.0213317		FRAT2	0.290232	0.0696404	4.16758	9.41894e-05	0.00562065
	FANCI	0.17861	0.0571869	3.12327	0.00268588	0.0463636		DENND4A	0.265511	0.0836463	3.17421	0.00231024	0.0389056		FSTL5	-0.283629	0.0840429	-3.37481	0.00125904	0.0292887
	FANK1	-0.337043	0.0938026	-3.59311	0.00063501	0.0222524		DGKB	0.421152	0.104577	4.02721	0.000152157	0.0110886		FZD6	-0.259514	0.0721702	-3.59585	0.000629479	0.0196354
	FARP1	-0.228848	0.0693644	-3.29922	0.00158664	0.0348427		DGKD	-0.34771	0.106838	-3.25456	0.00181634	0.033725		GABARAP	-0.229689	0.0745572	-3.08071	0.00304274	0.0489393
	FDXR	-0.281829	0.0836793	-3.36797	0.00128581	0.0320868		DHRS3	-0.325077	0.101402	-3.20582	0.00210254	0.0373155		GABRQ	-0.373399	0.0816257	-4.57452	2.24642e-05	0.00205547
	FGL1	0.312215	0.101621	3.07234	0.00311794	0.0498693		DHX35	0.199346	0.0640366	3.11299	0.00276829	0.0435055		GALNTL1	-0.456209	0.0981	-4.65045	1.70811e-05	0.0016953
	FHAD1	0.35109	0.113874	3.08315	0.00302114	0.0489787		DNAH6	0.318246	0.0903993	3.52045	0.000799619	0.0229732		GALP	0.441059	0.111108	3.96964	0.00018479	0.00889912
	FILIP1L	0.291249	0.0940552	3.09658	0.00290483	0.0482499		DNPEP	-0.258011	0.0698974	-3.69127	0.000463205	0.0172602		GARNL1	-0.225366	0.0669917	-3.36408	0.00130127	0.0297667
	FLJ30901	-0.424103	0.109368	-3.87777	0.00025123	0.0139789		DPP6	0.291385	0.0954971	3.05124	0.00331529	0.0476465		GEM	-0.341613	0.106058	-3.22101	0.00200912	0.0390215
	FOXD4L3	0.443123	0.108864	4.07042	0.000131387	0.0107126		DTNB	0.248099	0.0688363	3.60419	0.000612946	0.0202037		GGNBP1	-0.383601	0.0878204	-4.36802	4.68488e-05	0.00347567
	FOXP2	0.275122	0.0791442	3.47621	0.000918904	0.0271098		DUSP3	0.319227	0.0964857	3.30854	0.00154226	0.0310352		GJB5	0.546737	0.10508	5.20305	2.20638e-06	0.000403767
	FST	-0.333277	0.0931389	-3.57828	0.000665732	0.022732		EARS2	0.311558	0.0698018	4.46348	3.34166e-05	0.00671185		GLI2	-0.298229	0.0720773	-4.13763	0.00010441	0.00594838
	FSTL1	-0.214731	0.0538955	-3.98421	0.000175946	0.0118341		ECEL1P2	-0.249385	0.0763106	-3.26802	0.00174399	0.0330415		GLRA3	-0.187085	0.0593682	-3.15127	0.00247288	0.0437939
	GABARAP	-0.289843	0.0697826	-4.15351	9.88633e-05	0.00969213		EEPD1	-0.169369	0.0436853	-3.87702	0.000251857	0.0130246		GLTSCR2	-0.273068	0.0876505	-3.11542	0.00274864	0.04667
	GABRQ	-0.395151	0.0782518	-5.04973	3.92674e-06	0.00211115		EFCAB1	0.129176	0.0428204	3.01669	0.0036637	0.0499622		GMNN	-0.535679	0.104431	-5.12952	2.91124e-06	0.000489266
	GALNT10	-0.23941	0.0755981	-3.16688	0.00236108	0.0431119		EFNB2	0.262915	0.0497722	5.28238	1.63353e-06	0.00336302		GNG4	-0.230329	0.0452063	-5.09507	3.3134e-06	0.000522324
	GALNT13	0.403804	0.104867	3.85062	0.000274904	0.0145824		ELAVL4	0.285329	0.0808648	3.52847	0.000779638	0.0228481		GOLGA6L5	-0.322452	0.0915228	-3.52319	0.000792722	0.0222043
	GALNTL5	0.406212	0.0956356	4.2475	7.14305e-05	0.00865045		ELOVL7	-0.273627	0.0756247	-3.61822	0.00058604	0.0197231		GOLM1	-0.196851	0.0448562	-4.38849	4.35873e-05	0.00329817
	GALP	0.39439	0.11167	3.53176	0.000771566	0.0246273		EMILIN2	-0.322676	0.0934769	-3.45193	0.000991342	0.0251966		GPR125	-0.200685	0.0584792	-3.43174	0.00105569	0.0264813
	GFAP	-0.362676	0.0902332	-4.01932	0.000156279	0.0112504		EML4	-0.383349	0.105722	-3.62601	0.000571594	0.0194507		GPR143	-0.211771	0.0629699	-3.36306	0.00130539	0.029778
	GGCX	0.265539	0.07457	3.56094	0.000703453	0.0233586		ENC1	0.28761	0.0748977	3.84003	0.000284702	0.0133216		GPR177	-0.243188	0.0765232	-3.17796	0.00228467	0.0416244
	GGNBP1	-0.293612	0.0913762	-3.21322	0.00205652	0.0395963		EPHX4	0.326411	0.093775	3.48079	0.000905791	0.0241398		GPR26	-0.424937	0.114675	-3.70558	0.000442223	0.015431
	GJB5	0.458064	0.109268	4.1921	8.65502e-05	0.00922031		F5	-0.35358	0.111684	-3.16589	0.00236809	0.0394762		GPRIN3	-0.3843	0.113075	-3.39863	0.00116981	0.0280628
	GLTSCR2	-0.358253	0.0810179	-4.4219	3.87307e-05	0.00625386		FABP5P3	-0.237657	0.0629897	-3.77295	0.000355028	0.0152274		GRIK1	-0.281474	0.0877594	-3.20734	0.00209307	0.0397987
	GMIP	-0.25609	0.0718328	-3.56508	0.000694279	0.0232266		FAM102B	0.194509	0.0634049	3.06772	0.00316018	0.0464206		GRIK2	-0.234792	0.0631082	-3.72046	0.000421353	0.0148284
	GMNN	-0.378048	0.11257	-3.35834	0.00132446	0.0322689		FAM119A	0.377098	0.0821887	4.5882	2.13856e-05	0.00561947		GRP	-0.266987	0.0730225	-3.65623	0.000518698	0.0172934
	GNB5	0.285108	0.0769546	3.70489	0.000443214	0.0178287		FAM134B	0.38378	0.0945404	4.05942	0.000136397	0.0105965		GSG1L	0.277878	0.0756807	3.67171	0.000493445	0.0167914
	GOLGA6L5	-0.31672	0.0901054	-3.51499	0.00081349	0.0253753		FAM13A	0.396513	0.0989826	4.00588	0.000163541	0.01161		GSTM2	-0.247155	0.0498853	-4.95446	5.60047e-06	0.000781692
	GPR177	-0.266764	0.0738553	-3.61198	0.00059787	0.0215941		FAM148C	0.133627	0.0409588	3.26249	0.00177342	0.0334957		GUCY1A3	0.236388	0.0681635	3.46796	0.00094293	0.0245897
	GPRIN3	-0.358508	0.112296	-3.19253	0.00218768	0.0409444		FAM162B	0.376722	0.0975718	3.86097	0.000265638	0.0130821		HABP2	-0.367583	0.117985	-3.11549	0.00274805	0.04667
	GRASP	0.343239	0.111058	3.09062	0.00295588	0.0484894		FAM171A2	0.27897	0.083587	3.33747	0.00141192	0.0301222		HBQ1	0.154778	0.0412348	3.75357	0.000378261	0.0138444
	GRM4	-0.336487	0.101572	-3.3128	0.00152242	0.0345376		FAM183A	-0.347309	0.0903268	-3.84503	0.00028004	0.0133216		HDAC4	-0.265616	0.0776488	-3.42074	0.00109238	0.0270957
	GRM8	0.3979	0.113654	3.50098	0.000850163	0.0261235		FAM196A	-0.429499	0.107688	-3.98837	0.000173501	0.0116161		HDAC5	-0.466916	0.109172	-4.2769	6.44783e-05	0.0043169
	GRP	-0.311278	0.0687696	-4.52639	2.6698e-05	0.00578573		FAM46A	-0.370979	0.0757582	-4.89688	6.93229e-06	0.00380593		HDAC9	-0.369262	0.105418	-3.50285	0.000845185	0.0231488
	GSTA3	-0.354668	0.0997046	-3.55718	0.000711896	0.023426		FAM49B	0.219924	0.0637671	3.44886	0.00100088	0.0253607		HHIPL2	0.385307	0.1123	3.43104	0.00105796	0.0264813
	GSTM2	-0.187555	0.0527734	-3.55398	0.000719176	0.023426		FAM57B	-0.25385	0.0802801	-3.16205	0.00239519	0.0396206		HIST1H4C	-0.336764	0.108439	-3.10556	0.00282932	0.0468802
	GSTO2	0.273921	0.0755088	3.62767	0.000568556	0.0209021		FAM71E1	-0.16113	0.0527175	-3.05649	0.00326513	0.0471745		HPCA	-0.330768	0.0909965	-3.63495	0.000555426	0.0180262
	GUCA1C	-0.333005	0.106765	-3.11905	0.00271946	0.0463636		FAM82A1	0.395087	0.0811024	4.87146	7.61456e-06	0.00380593		HPCAL1	-0.243293	0.0684971	-3.55187	0.000723992	0.0209902
	GUCY1A3	0.275828	0.0644743	4.27811	6.42066e-05	0.00839272		FAM84A	0.417681	0.100028	4.17564	9.16085e-05	0.00910006		HRH3	-0.430692	0.106954	-4.0269	0.000152315	0.00769519
	GYPB	0.295343	0.0927265	3.18509	0.00223668	0.0417665		FANCG	-0.346806	0.110766	-3.13098	0.00262556	0.0419022		HSD17B14	-0.208971	0.0553825	-3.77322	0.000354713	0.0132776
	H1F0	-0.247651	0.0774464	-3.19771	0.00215414	0.0405935		FANK1	-0.319821	0.0950328	-3.36537	0.00129612	0.0286438		HSPB8	-0.506991	0.109739	-4.61997	1.90716e-05	0.0018477
	H1FX	-0.393642	0.104686	-3.76023	0.000370123	0.0166309		FAU	-0.307184	0.0987801	-3.10978	0.00279458	0.0435859		HSPBAP1	-0.185725	0.0572978	-3.24141	0.00188976	0.0377722
	HDAC4	-0.241722	0.0774231	-3.1221	0.00269518	0.0463636		FBLN2	-0.275763	0.0818749	-3.36811	0.00128528	0.0286061		HTR7	-0.392107	0.0785973	-4.9888	4.92913e-06	0.000699852
	HDAC5	-0.355792	0.113423	-3.13687	0.00258039	0.0457963		FBP1	-0.350856	0.0832123	-4.21639	7.95737e-05	0.0088126		HVCN1	-0.358319	0.0891691	-4.01842	0.000156753	0.00782338
	HLA-DPA1	-0.306582	0.095535	-3.2091	0.00208203	0.0397807		FBXO28	0.261702	0.0845651	3.09468	0.00292105	0.0444637		ID4	-0.493834	0.0947857	-5.21001	2.14908e-06	0.00040222
	HLA-DPB1	-0.514227	0.100987	-5.09202	3.35159e-06	0.00211115		FCGR1B	-0.218943	0.0691447	-3.16644	0.00236417	0.0394762		IHH	-0.433464	0.0915058	-4.73701	1.24708e-05	0.00138779
	HLA-DRB1	-0.295072	0.0908691	-3.24722	0.00185699	0.0373895		FEM1C	0.291728	0.0965648	3.02106	0.00361787	0.0498245		IL17RA	0.333006	0.106647	3.1225	0.002692	0.0462811
	HOMER3	-0.303659	0.068381	-4.44069	3.62346e-05	0.00614564		FHAD1	0.387995	0.112336	3.45389	0.000985302	0.0251565		IL17RB	-0.291068	0.0718544	-4.0508	0.000140455	0.00718413
	HSD17B14	-0.200282	0.0548161	-3.65371	0.000522921	0.0199176		FILIP1L	0.316333	0.0930682	3.39894	0.0011687	0.0272641		IL20RA	-0.552048	0.104835	-5.26589	1.73907e-06	0.000340981
	HSF4	-0.278229	0.0875715	-3.17717	0.00229007	0.0423792		FKBP5	-0.261764	0.0666869	-3.92527	0.000214439	0.0127044		IL6R	-0.308754	0.0745899	-4.13936	0.000103792	0.00594838
	HSPB1	-0.299095	0.0873374	-3.42459	0.00107939	0.0296784		FLJ77644	-0.34215	0.0973533	-3.51452	0.000814702	0.0231347		ING1	0.288807	0.0805697	3.58457	0.000652541	0.0197562
	HSPBAP1	-0.193198	0.0558438	-3.45961	0.000967852	0.0280643		FMN1	0.212816	0.0671664	3.16849	0.00234985	0.0393313		INTS4L1	-0.167257	0.0520094	-3.2159	0.00204009	0.0395297
	HTR2C	0.239462	0.0719684	3.32732	0.00145645	0.0337659		FOXO1	-0.307519	0.1016	-3.02675	0.00355895	0.0496136		INTU	-0.385141	0.0816767	-4.71544	1.34909e-05	0.0014162
	HTR3A	-0.218194	0.0528117	-4.13154	0.000106616	0.00978878		FOXP2	0.358238	0.0740297	4.83911	8.57858e-06	0.0039247		IQGAP2	-0.290498	0.0809074	-3.5905	0.000640323	0.0196808
	HTR7	-0.341044	0.0805761	-4.23257	7.52333e-05	0.0088069		FREM3	0.273393	0.0905995	3.0176	0.00365413	0.0499622		IRX3	-0.321561	0.0954561	-3.36868	0.00128301	0.0295128
	ID4	-0.344913	0.102632	-3.36066	0.00131502	0.0321446		FRMPD2	0.212784	0.0686206	3.10088	0.00286849	0.044319		ITGB4	-0.473696	0.0814559	-5.81537	2.09115e-07	0.000101298
	IFT81	-0.436803	0.109867	-3.97574	0.000181039	0.0118341		FST	-0.351071	0.0924082	-3.79913	0.000325805	0.0145027		KAZALD1	0.538676	0.0983706	5.47598	7.79501e-07	0.000207071
	IL13RA1	-0.335619	0.0981611	-3.41906	0.00109807	0.0298009		FSTL1	-0.201994	0.0548334	-3.68377	0.000474587	0.0175257		KCNC1	0.185664	0.0526435	3.52682	0.000783688	0.0221
	IL6R	-0.354059	0.0698034	-5.07224	3.60954e-06	0.00211115		FSTL4	0.293865	0.0796828	3.68793	0.000468239	0.0173691		KCNK1	0.325703	0.101409	3.21176	0.00206554	0.0397987
	ILDR2	-0.303849	0.0915825	-3.31776	0.00149955	0.0341126		FXYD6	0.191899	0.0517555	3.7078	0.000439046	0.0168951		KCTD15	-0.277012	0.050185	-5.51981	6.58554e-07	0.000187007
	INHBA	-0.311585	0.0935949	-3.32908	0.00144861	0.0337533		GABARAP	-0.226504	0.0735738	-3.0786	0.00306155	0.0457565		KCTD8	0.390454	0.0792949	4.92407	6.26867e-06	0.000860375
	INTU	-0.327921	0.0838198	-3.91222	0.000223998	0.0131759		GABRA4	0.310984	0.0815873	3.81168	0.000312625	0.0142236		KIAA0319	-0.365172	0.101774	-3.58808	0.000645274	0.0196808
	IP6K2	-0.247389	0.0755198	-3.27582	0.00170334	0.035991		GABRG1	0.251019	0.0714796	3.51175	0.000821833	0.0231774		KIAA1772	0.391942	0.116331	3.36919	0.001281	0.0295128
	IPCEF1	0.373664	0.0876293	4.26414	6.741e-05	0.00856909		GABRQ	-0.325469	0.0833842	-3.90325	0.000230798	0.0128249		KIF27	-0.234599	0.0743946	-3.15344	0.00245704	0.0436071
	IQCK	-0.218423	0.0674954	-3.23611	0.00192008	0.0380594		GALNT13	0.360678	0.107626	3.35121	0.00135376	0.0294147		KLHDC8B	-0.151018	0.0442091	-3.41598	0.00110861	0.0273335
	ISLR	0.290734	0.0796182	3.65161	0.000526476	0.0199176		GALNTL5	0.394639	0.0967088	4.08069	0.000126868	0.0100457		KLHL8	0.367145	0.0978937	3.75045	0.000382138	0.0138774
	ITGB4	-0.289032	0.0922861	-3.13191	0.00261839	0.0460117		GCNT4	0.285246	0.0817222	3.49043	0.000878811	0.0238208		KLK7	0.138912	0.0434885	3.19422	0.00217668	0.0405165
	JAK2	-0.229199	0.0728347	-3.14684	0.00250553	0.0447571		GFAP	-0.395008	0.0883903	-4.4689	3.27777e-05	0.00671185		KLK8	0.454653	0.0935173	4.8617	7.89367e-06	0.000970214
	KATNAL1	0.366549	0.110749	3.30973	0.00153672	0.0345473		GFRA1	-0.39709	0.108883	-3.64693	0.000534453	0.0188086		KRT1	-0.311409	0.0865139	-3.59953	0.000622134	0.019507
	KBTBD3	0.180636	0.0582395	3.10161	0.00286235	0.0478367		GGCX	0.266492	0.0747514	3.56504	0.000694351	0.0214156		KRT31	-0.535739	0.100831	-5.31321	1.45279e-06	0.000303236
	KCNG1	-0.149325	0.0427825	-3.49033	0.00087911	0.0264214		GGTA1	-0.209523	0.0609919	-3.43527	0.00104415	0.0260563		KRT33A	-0.538297	0.0951987	-5.65446	3.91311e-07	0.00012394
	KCNH7	0.315829	0.100822	3.13254	0.00261353	0.0460117		GLTSCR2	-0.272876	0.0863184	-3.16128	0.00240069	0.0396206		KRT33B	-0.377539	0.0697605	-5.41193	9.96601e-07	0.000252228
	KCNIP4	0.419471	0.107691	3.89514	0.00023712	0.0133746		GMFB	0.109427	0.0356032	3.07352	0.00310726	0.046105		LCN8	-0.402957	0.107184	-3.7595	0.000371007	0.0137006
	KCNK13	-0.194594	0.0608314	-3.1989	0.00214647	0.0405417		GMIP	-0.268232	0.0713651	-3.75859	0.00037211	0.0155794		LGALS3	-0.32225	0.0845825	-3.80989	0.000314475	0.0125212
	KCNV1	0.425926	0.0975492	4.36627	4.71397e-05	0.00716188		GNB5	0.245192	0.0793129	3.09145	0.00294872	0.0448021		LGALS8	0.355521	0.111269	3.19514	0.00217068	0.0405165
	KCTD12	-0.170873	0.0511468	-3.34084	0.00139746	0.0334351		GOLGA6L5	-0.29138	0.0917095	-3.17721	0.00228979	0.0388044		LHX6	-0.380454	0.0851782	-4.46656	3.30522e-05	0.0026949
	KCTD8	0.369179	0.0791669	4.66331	1.63039e-05	0.00453288		GPR158	0.182826	0.0590521	3.096	0.00290972	0.0443732		LINC00239	0.21949	0.0622117	3.52812	0.000780501	0.0220874
	KIAA0182	-0.25589	0.0742804	-3.44492	0.00101324	0.028478		GPR180	0.186245	0.0601447	3.09662	0.0029045	0.0443732		LINC00473	-0.254917	0.0595922	-4.27768	6.4303e-05	0.0043169
	KIAA1211	-0.385694	0.103889	-3.71256	0.00043231	0.0178194		GPR183	-0.33629	0.0842856	-3.98989	0.000172611	0.0116161		LIPH	0.34197	0.0790893	4.32384	5.47171e-05	0.00395259
	KIAA1407	-0.300616	0.097602	-3.08001	0.00304895	0.0491352		GRASP	0.417593	0.107352	3.88995	0.000241258	0.0128249		LOC100128302	0.337651	0.0993792	3.3976	0.00117354	0.0280628
	KIRREL3	0.300735	0.0913384	3.29253	0.00161921	0.0351826		GRM4	-0.3702	0.100041	-3.7005	0.000449563	0.0170441		LOC100130344	-0.258811	0.0775691	-3.33653	0.00141602	0.031504
	KLK7	0.134009	0.0429321	3.12141	0.00270064	0.0463636		GRN	-0.268543	0.084641	-3.17273	0.00232048	0.0389983		LOC100131283	0.248003	0.0785154	3.15866	0.00241936	0.0432178
	LDB2	0.266756	0.0770747	3.46101	0.000963637	0.0280408		GSTO2	0.264216	0.0762843	3.46357	0.00095596	0.0248339		LOC100287038	-0.175213	0.0498007	-3.51828	0.000805093	0.0223984
	LDOC1L	0.276295	0.0695145	3.97464	0.000181712	0.0118341		GTF3C6	-0.129981	0.0427045	-3.04373	0.00338833	0.0481277		LOC100288367	-0.31551	0.0976227	-3.23193	0.00194436	0.0382144
	LGALS3	-0.291785	0.0846777	-3.44584	0.00101036	0.028478		HLA-DMB	-0.323958	0.0781111	-4.1474	0.000100964	0.00910006		LOC100289246	-0.488779	0.110461	-4.42489	3.83227e-05	0.0030345
	LHFPL3	-0.260977	0.0800585	-3.25983	0.00178768	0.0370566		HLA-DOA	-0.293144	0.0825045	-3.55307	0.000721244	0.0219168		LOC440297	-0.465011	0.109914	-4.23069	7.57248e-05	0.00491019
	LINC00312	-0.343525	0.105998	-3.24086	0.00189285	0.0377425		HLA-DPA1	-0.36796	0.0923888	-3.98274	0.000176825	0.0117285		LOC440459	0.180176	0.0561945	3.20629	0.00209959	0.0397987
	LINC00314	0.322384	0.101355	3.18073	0.00226591	0.0421213		HLA-DPB1	-0.500787	0.102405	-4.89025	7.10438e-06	0.00380593		LOC643856	-0.218754	0.0655784	-3.33577	0.00141931	0.031504
	LIX1	-0.213752	0.0597295	-3.57866	0.000664941	0.022732		HLA-DRA	-0.27147	0.082122	-3.30569	0.00155572	0.0310352		LOC90784	0.330542	0.102305	3.23095	0.00195006	0.0382351
	LOC100131294	-0.190093	0.0570537	-3.33182	0.00143656	0.0337039		HLA-DRB1	-0.366783	0.0869835	-4.2167	7.94884e-05	0.0088126		LPP	-0.403418	0.0884755	-4.55966	2.36968e-05	0.00212112
	LOC100133686	-0.259034	0.0834059	-3.10571	0.00282813	0.0476014		HLA-DRB3	-0.345478	0.0833233	-4.14623	0.00010137	0.00910006		LRAT	-0.513126	0.0793383	-6.46757	1.58307e-08	1.81994e-05
	LOC100287080	0.161954	0.0514498	3.14781	0.00249833	0.0447256		HOMER3	-0.303765	0.0686083	-4.42752	3.79666e-05	0.00678922		LRCH1	-0.242079	0.0463988	-5.21736	2.09017e-06	0.000400292
	LOC100288315	-0.431076	0.11033	-3.90716	0.000227808	0.0132684		HRASLS5	0.327924	0.0837308	3.9164	0.000220889	0.0127658		LRCOL1	0.35715	0.0925559	3.85875	0.000267596	0.0116595
	LOC100288550	-0.300665	0.0799627	-3.76007	0.00037031	0.0166309		HRH1	0.186577	0.0511039	3.65094	0.000527606	0.0187277		LSAMP	-0.353659	0.103793	-3.40736	0.00113863	0.0276716
	LOC100289246	-0.393868	0.114058	-3.45322	0.000987346	0.0282005		HSPB1	-0.329751	0.0858722	-3.84002	0.000284711	0.0133216		LUC7L	-0.339535	0.0898649	-3.77828	0.000348883	0.0132569
	LOC100292489	-0.275124	0.0847169	-3.24757	0.001855	0.0373895		HTR1E	0.398377	0.105785	3.76593	0.000363282	0.0154208		LXN	0.381964	0.114733	3.32914	0.00144834	0.0320457
	LOC100499484-C9ORF174	-0.245091	0.0724161	-3.38448	0.00122204	0.0314485		HTR1F	0.147447	0.0448715	3.28598	0.00165174	0.0320803		LYRM4	0.345282	0.105518	3.27225	0.00172184	0.0359834
	LOC391722	-0.200476	0.0643807	-3.11391	0.00276083	0.0467808		HTR2A	0.282687	0.0893781	3.16282	0.0023897	0.0396206		LYSMD4	-0.153083	0.047513	-3.22192	0.00200362	0.0390067
	LOC440297	-0.408717	0.111189	-3.67586	0.000486876	0.0190712		HTR3A	-0.22345	0.0526438	-4.24456	7.21639e-05	0.0088126		LYVE1	-0.250359	0.0800197	-3.12872	0.00264316	0.0458669
	LOC441666	0.391585	0.0973386	4.02291	0.000154388	0.0112504		HTR3B	0.401351	0.109995	3.64881	0.000531242	0.0187759		MAOB	-0.377076	0.0489551	-7.70248	1.07888e-10	3.62124e-07
	LOC642909	-0.290622	0.0640087	-4.54035	2.53956e-05	0.00578573		IER5L	0.281682	0.086445	3.25851	0.00179485	0.033668		MCF2	0.17089	0.0488392	3.49902	0.000855417	0.0231722
	LOC653881	-0.279665	0.0773761	-3.61435	0.000593341	0.021525		IGSF3	0.336916	0.0990736	3.40066	0.00116249	0.0272641		MCF2L	-0.156228	0.0478173	-3.26719	0.00174842	0.0361108
	LOC728485	0.389437	0.0864353	4.50553	2.87654e-05	0.00601166		IL13RA1	-0.327548	0.0988893	-3.31227	0.00152484	0.0310352		MDK	-0.253313	0.0692478	-3.65806	0.000515647	0.0172848
	LOC90784	0.313936	0.101244	3.10077	0.00286935	0.0478367		IL6R	-0.247317	0.0768857	-3.21669	0.00203531	0.0365159		MEIS1	0.373661	0.116421	3.20958	0.00207909	0.0397987
	LPL	0.436301	0.100462	4.34296	5.11672e-05	0.00721129		INHBA	-0.308635	0.094035	-3.28212	0.00167113	0.0322694		MGAT4C	-0.575104	0.101145	-5.68592	3.46321e-07	0.00012394
	LRAT	-0.398389	0.0871848	-4.56948	2.28755e-05	0.00547599		IPCEF1	0.488729	0.0786144	6.2168	4.29962e-08	0.000354074		MGP	0.4756	0.109175	4.35632	4.88193e-05	0.00358953
	LRCH1	-0.158754	0.0507756	-3.12658	0.00265987	0.0463087		ITGA7	-0.352193	0.106455	-3.30836	0.00154315	0.0310352		MIF	0.320392	0.0657074	4.87603	7.48721e-06	0.0009342
	LRP8	-0.396922	0.110999	-3.57591	0.000670782	0.022732		ITPKA	0.347479	0.105659	3.28868	0.00163826	0.0320453		MME	-0.356393	0.101807	-3.50067	0.000851	0.0231488
	LRRC67	-0.266825	0.0864109	-3.08787	0.00297982	0.0487849		ITPKC	-0.295324	0.0856848	-3.44663	0.00100786	0.0254495		MOXD1	0.324456	0.0687811	4.71723	1.34031e-05	0.0014162
	LRRK1	0.374599	0.114208	3.27998	0.00168203	0.0359215		JDP2	-0.121781	0.0363034	-3.35453	0.00134004	0.0291937		MT1E	-0.224856	0.0681246	-3.30066	0.0015797	0.0337891
	LSAMP	-0.350639	0.102008	-3.43736	0.00103738	0.0287637		KCNH1	0.336672	0.0799742	4.20976	8.14218e-05	0.0088126		MT1F	-0.387103	0.0670834	-5.77047	2.49185e-07	0.000108002
	LTK	0.361854	0.109797	3.29566	0.00160391	0.0351282		KCNIP4	0.495257	0.102905	4.81275	9.45149e-06	0.00406102		MT1G	-0.223849	0.0604549	-3.70274	0.000446308	0.0155078
	LUC7L	-0.333259	0.0884922	-3.76597	0.00036323	0.0165494		KCNMB4	0.175788	0.0487872	3.60316	0.000614969	0.0202037		MT1M	-0.250097	0.0814303	-3.07131	0.00312738	0.0499108
	LY6D	0.296301	0.0957466	3.09463	0.00292143	0.0482966		KCNQ5	0.24117	0.0748536	3.22188	0.00200387	0.0361883		MX1	-0.263459	0.0715911	-3.68006	0.000480313	0.0164807
	LY86-AS1	0.367612	0.0785343	4.6809	1.52957e-05	0.00453288		KCNS1	0.215412	0.0709565	3.03583	0.0034667	0.049052		MXRA8	-0.288715	0.092855	-3.10931	0.00279836	0.0468193
	LYRM4	0.415234	0.0994679	4.17456	9.19525e-05	0.0092345		KCNV1	0.463018	0.095213	4.86297	7.8568e-06	0.00380593		MYB	0.281329	0.0611429	4.60117	2.041e-05	0.00190996
	LYVE1	-0.298163	0.0759022	-3.92825	0.000212312	0.0128452		KCTD12	-0.194851	0.0499511	-3.90084	0.000232666	0.0128249		MYL3	-0.339135	0.10828	-3.13201	0.00261767	0.0456706
	MAL2	0.366518	0.113917	3.2174	0.00203094	0.0395963		KCTD8	0.322367	0.0825672	3.90429	0.000229999	0.0128249		MYLK3	-0.476227	0.0972079	-4.89906	6.87668e-06	0.000898876
	MAMLD1	-0.35584	0.11218	-3.17205	0.00232514	0.0426449		KCTD9P2	0.433476	0.10915	3.97136	0.000183725	0.0117285		MYOZ3	0.400002	0.107033	3.73718	0.000399045	0.0143499
	MAOB	-0.199405	0.0620617	-3.21301	0.00205783	0.0395963		KIAA0182	-0.259994	0.0742891	-3.49976	0.000853449	0.023603		NAAA	-0.255207	0.0751989	-3.39375	0.00118757	0.0281024
	MAPT	0.245832	0.0801202	3.06828	0.00315503	0.0499648		KIAA0408	0.242341	0.0787508	3.07731	0.00307311	0.0457669		NAT8L	0.208323	0.0643848	3.23559	0.00192311	0.03794
	MARCO	-0.322656	0.0922702	-3.49686	0.000861259	0.0263029		KIAA1239	0.310393	0.0795414	3.90228	0.000231549	0.0128249		NCOR1	-0.409481	0.109471	-3.74053	0.000394701	0.014256
	MCHR1	0.377912	0.100815	3.74858	0.000384471	0.016752		KIF17	0.374919	0.104014	3.6045	0.000612332	0.0202037		NELL1	0.444557	0.1131	3.93067	0.000210602	0.0095818
	MDK	-0.318725	0.0634678	-5.02183	4.35817e-06	0.00211115		KLHL35	0.248885	0.0752313	3.30826	0.00154359	0.0310352		NFIX	-0.289232	0.0657118	-4.40152	4.16266e-05	0.00323392
	MEF2A	-0.212667	0.0674852	-3.15131	0.00247261	0.0444584		KMO	0.354088	0.105501	3.35624	0.001333	0.0291937		NHLRC1	0.280808	0.0668775	4.19883	8.45591e-05	0.00527533
	MEGF11	-0.34341	0.0811862	-4.22991	7.59307e-05	0.0088069		KRT17	-0.256049	0.0829484	-3.08685	0.00298867	0.0450323		NKAIN4	-0.126396	0.0329868	-3.83172	0.000292632	0.0122605
	MEIS2	-0.435742	0.112297	-3.88027	0.000249154	0.0139577		L3MBTL4	0.33663	0.0895564	3.75887	0.000371774	0.0155794		NKAPL	0.241567	0.0671188	3.5991	0.000622992	0.019507
	MFN2	0.290143	0.0893173	3.24845	0.00185011	0.0373895		LAMA4	-0.244426	0.0720009	-3.39476	0.00118387	0.0273086		NPL	-0.344049	0.101303	-3.39625	0.00117846	0.0280628
	MGC23284	0.282468	0.076189	3.70746	0.00043953	0.0178287		LANCL3	0.311921	0.0997598	3.12672	0.00265878	0.0420523		NPTX2	0.429998	0.0803955	5.34853	1.26988e-06	0.000282635
	MGP	0.369351	0.113294	3.2601	0.00178625	0.0370566		LASS6	0.352816	0.0991743	3.55754	0.000711094	0.0217067		NQO1	0.219502	0.0661335	3.31907	0.00149356	0.0326627
	MGST2	-0.204051	0.0611638	-3.33614	0.00141769	0.0334351		LAT2	-0.278855	0.0905145	-3.08078	0.00304211	0.0456816		NR2F2	0.384319	0.0954964	4.02444	0.000153591	0.00771235
	MICA	-0.298162	0.0857742	-3.47613	0.000919134	0.0271098		LDB2	0.313504	0.0745233	4.20679	8.22637e-05	0.0088126		NR4A3	-0.480973	0.0829844	-5.79595	2.25601e-07	0.000103212
	MICAL2	0.285807	0.0769092	3.71616	0.000427285	0.0177712		LDOC1L	0.324214	0.0664402	4.87978	7.38432e-06	0.00380593		NRIP1	-0.298278	0.0860151	-3.46774	0.000943574	0.0245897
	MINK1	-0.323241	0.0901841	-3.58424	0.000653222	0.0226787		LIMK2	-0.321416	0.101251	-3.17444	0.00230867	0.0389056		NWD1	-0.206685	0.0595886	-3.46854	0.000941227	0.0245897
	MKX	0.297081	0.0959432	3.09643	0.00290613	0.0482499		LINC00312	-0.403076	0.103003	-3.91325	0.000223227	0.0127658		ODZ4	0.39784	0.0903019	4.40566	4.10212e-05	0.00321723
	MOBKL2A	-0.311843	0.100426	-3.1052	0.00283238	0.0476014		LIX1	-0.211112	0.0600636	-3.51481	0.000813953	0.0231347		OGFOD2	-0.32034	0.104282	-3.07185	0.0031224	0.0499108
	MOXD1	0.270823	0.0709159	3.81894	0.000305238	0.0152341		LMCD1	-0.347686	0.105288	-3.30224	0.00157213	0.0311963		OLFM1	0.289265	0.0874893	3.30629	0.00155289	0.0333891
	MS4A4A	-0.30267	0.0752754	-4.02083	0.000155478	0.0112504		LOC100130938	-0.390845	0.109441	-3.57128	0.000680732	0.0211541		ONECUT1	0.244779	0.0794113	3.08242	0.00302763	0.0489393
	MS4A7	-0.290074	0.0782388	-3.70755	0.000439399	0.0178287		LOC100287080	0.187561	0.0502324	3.73387	0.000403363	0.0162828		OPCML	-0.381947	0.0842989	-4.53087	2.62734e-05	0.00227749
	MT1F	-0.316242	0.0711593	-4.44414	3.57931e-05	0.00614564		LOC100288263	0.409898	0.0916814	4.47089	3.25469e-05	0.00671185		OPTN	0.27415	0.0828508	3.30896	0.00154032	0.0332055
	MTCP1NB	-0.310015	0.0946371	-3.27583	0.00170329	0.035991		LOC100288418	-0.360257	0.105431	-3.417	0.00110512	0.0266882		OR6C2	0.324857	0.0616491	5.26945	1.71573e-06	0.000340981
	MUM1L1	0.271286	0.0801826	3.38335	0.00122632	0.0314603		LOC100288550	-0.305635	0.0799248	-3.82403	0.000300156	0.0138088		OSBPL8	-0.377257	0.105529	-3.57493	0.000672882	0.0202233
	MX1	-0.265487	0.0700937	-3.7876	0.000338381	0.0159989		LOC100499484-C9ORF174	-0.241236	0.0728414	-3.3118	0.00152703	0.0310352		OSGEP	-0.260153	0.0757855	-3.43276	0.00105233	0.0264813
	MXD4	-0.421741	0.0906826	-4.65074	1.70637e-05	0.00453288		LOC283174	0.19456	0.0594368	3.27339	0.00171591	0.032805		OSTN	-0.390259	0.0961117	-4.06048	0.00013591	0.00703913
	MYBPHL	0.368345	0.0835373	4.40935	4.04899e-05	0.00629122		LOC283701	-0.20691	0.0684471	-3.02292	0.00359851	0.049783		OTUD1	0.362203	0.103705	3.49264	0.000872747	0.0234107
	MYL3	-0.390296	0.103518	-3.7703	0.000358121	0.0165019		LOC642909	-0.232324	0.0678375	-3.42471	0.00107899	0.026445		P2RY2	0.311547	0.0972326	3.20414	0.00211312	0.0398205
	MYL6	-0.304716	0.0797589	-3.82047	0.000303698	0.0152341		LOC644662	0.245407	0.0683573	3.59007	0.000641208	0.0205258		PAK1	0.377855	0.116654	3.23911	0.00190287	0.0378626
	NAAA	-0.279096	0.0724256	-3.85355	0.000272245	0.0145824		LOC646627	0.184868	0.0565362	3.26991	0.00173408	0.0329795		PARVB	0.301901	0.0869961	3.47029	0.000936091	0.0245897
	NDST4	-0.298473	0.0640423	-4.66056	1.64668e-05	0.00453288		LOC653881	-0.297864	0.0765553	-3.89083	0.000240551	0.0128249		PAX2	0.581659	0.0847293	6.86491	3.20944e-09	6.60744e-06
	NDUFC2	0.213117	0.0631281	3.37595	0.0012546	0.0315953		LOC728485	0.370298	0.0880339	4.20631	8.24008e-05	0.0088126		PAX8	0.407178	0.113475	3.58827	0.000644893	0.0196808
	NELL1	0.447076	0.11071	4.03826	0.000146565	0.0112504		LOXL1	-0.169309	0.0505477	-3.34948	0.00136092	0.0294927		PCDH8	-0.329427	0.0974443	-3.38067	0.0012365	0.0288459
	NEURL1B	-0.299708	0.0794651	-3.77157	0.000356635	0.0165019		LPL	0.421836	0.10176	4.14539	0.000101664	0.00910006		PCDHB4	-0.420157	0.110013	-3.81914	0.000305028	0.012497
	NFIA	-0.33823	0.103284	-3.27475	0.00170886	0.035991		LRP8	-0.405003	0.110893	-3.6522	0.000525465	0.0187277		PCDHGB2	-0.310096	0.0960953	-3.22696	0.00197357	0.0385128
	NFIX	-0.223631	0.0683134	-3.27361	0.00171479	0.0360112		LRRC56	-0.270532	0.0695495	-3.88978	0.000241392	0.0128249		PCSK5	-0.176997	0.0498469	-3.55081	0.000726436	0.0209902
	NKAIN4	-0.104712	0.0335311	-3.12282	0.00268943	0.0463636		LRRK1	0.480055	0.108237	4.43523	3.69428e-05	0.00678922		PDE10A	-0.342987	0.0961715	-3.56641	0.000691337	0.0203759
	NME4	-0.198289	0.0646048	-3.06926	0.00314603	0.0499482		LRRTM4	0.365975	0.105371	3.47319	0.000927624	0.0245626		PDGFC	-0.240693	0.0720166	-3.34219	0.00139168	0.0311426
	NOS2	0.330724	0.106053	3.11847	0.0027241	0.0463636		LST1	-0.260869	0.0772676	-3.37617	0.00125377	0.0283649		PDGFD	0.425799	0.11094	3.8381	0.000286529	0.0121627
	NPL	-0.38498	0.0970302	-3.96763	0.000186045	0.0118341		LTK	0.415266	0.107149	3.87559	0.000253058	0.0130246		PDLIM3	-0.416405	0.0627545	-6.63546	8.07942e-09	1.33068e-05
	NPNT	-0.419647	0.110317	-3.804	0.000320622	0.0157162		LUZP2	-0.262661	0.0641685	-4.0933	0.000121525	0.00988107		PDLIM5	-0.224146	0.0638614	-3.50989	0.000826667	0.0228443
	NPTX2	0.375113	0.0828227	4.52911	2.64397e-05	0.00578573		LY6D	0.318441	0.0949217	3.35477	0.00133903	0.0291937		PDSS1	-0.254859	0.0658511	-3.87023	0.000257596	0.0113439
	NPY5R	0.281381	0.0827791	3.39918	0.00116781	0.0304333		LY86-AS1	0.413721	0.0751547	5.50492	6.97407e-07	0.00285379		PDZRN4	-0.428746	0.113584	-3.77469	0.00035301	0.0132741
	NRN1	0.339029	0.0819478	4.13713	0.000104589	0.00978878		LY96	-0.314218	0.102858	-3.05489	0.00328037	0.0473097		PER2	-0.37567	0.105578	-3.55823	0.000709533	0.0206467
	NT5DC3	0.151779	0.0440412	3.44629	0.00100894	0.028478		LYRM4	0.409112	0.100194	4.08319	0.00012579	0.0100457		PFTK1	0.203163	0.0558549	3.63734	0.00055118	0.0180262
	NUPR1	-0.245139	0.072528	-3.37992	0.00123935	0.0315453		MAL2	0.517109	0.104772	4.93555	6.0076e-06	0.00380593		PGA3	-0.131068	0.0365278	-3.58818	0.000645074	0.0196808
	NXPH3	-0.336482	0.0803339	-4.18854	8.762e-05	0.00922031		MAP3K3	-0.261622	0.0728434	-3.59156	0.000638149	0.0205258		PGP	0.289241	0.0934959	3.09362	0.00293006	0.0480658
	OAZ2	0.182716	0.0541199	3.37614	0.0012539	0.0315953		MAPK11	0.26378	0.0783882	3.36505	0.00129741	0.0286438		PHF11	-0.609835	0.0976732	-6.24362	3.86513e-08	2.89357e-05
	OR14I1	0.297245	0.0898507	3.30821	0.00154382	0.0345473		MARCO	-0.313948	0.0930252	-3.37487	0.0012588	0.0284007		PKN1	-0.320543	0.0871773	-3.67691	0.000485233	0.0165805
	OSGEP	-0.254569	0.0746616	-3.40964	0.00113062	0.0300132		MDK	-0.230873	0.0693693	-3.32817	0.00145266	0.0306734		PKP1	-0.421199	0.0935341	-4.50316	2.901e-05	0.00248851
	OSTF1	0.414569	0.099128	4.18216	8.95719e-05	0.00922031		MEGF11	-0.372105	0.0794652	-4.68261	1.52013e-05	0.00474213		PLA2G4A	0.356212	0.111618	3.19134	0.00219543	0.0405368
	OSTN	-0.319075	0.0982897	-3.24628	0.00186225	0.037404		MEIS2	-0.360351	0.116748	-3.08656	0.00299122	0.0450323		PLAC2	-0.288871	0.0843921	-3.42296	0.00108487	0.0269906
	OXCT2	-0.248756	0.0745255	-3.33786	0.00141024	0.0334351		MICA	-0.345252	0.0832452	-4.1474	0.000100963	0.00910006		PLAGL1	-0.256613	0.05723	-4.48389	3.10746e-05	0.00263813
	P2RY2	0.340793	0.0938662	3.63062	0.000563201	0.020798		MICAL2	0.296661	0.0765117	3.87733	0.000251601	0.0130246		PLCD3	-0.366569	0.0983733	-3.7263	0.000413432	0.0146751
	PABPC1L2A	0.385322	0.103467	3.72409	0.000416409	0.0175853		MICB	-0.352969	0.109346	-3.22799	0.00196747	0.0357662		PLEKHC1	-0.18739	0.0600841	-3.11879	0.00272155	0.0465945
	PACSIN3	-0.216471	0.0699793	-3.09335	0.0029324	0.0482966		MKL2	0.277661	0.0671218	4.13667	0.000104754	0.00927578		PLEKHH3	-0.301686	0.0500516	-6.02749	9.09264e-08	4.67987e-05
	PAK1	0.388718	0.113928	3.41196	0.00112253	0.0300132		MKRN2	0.316947	0.0928303	3.41426	0.00111454	0.0267588		PLK1S1	0.215135	0.0652839	3.29537	0.0016053	0.0339838
	PAWR	-0.442869	0.105789	-4.18636	8.82838e-05	0.00922031		MKX	0.367028	0.0923845	3.97283	0.000182819	0.0117285		PLK2	-0.425496	0.101477	-4.19303	8.62738e-05	0.00534184
	PCDH1	0.273985	0.0841059	3.25762	0.00179968	0.0370811		MOBKL2A	-0.307678	0.100929	-3.04845	0.00334223	0.0478666		PLSCR4	-0.323365	0.0628799	-5.14258	2.77168e-06	0.000475517
	PCDHGC5	-0.334942	0.0959	-3.49262	0.000872807	0.0264214		MOGAT1	-0.14409	0.0464131	-3.10451	0.00283806	0.044014		PLTP	-0.255286	0.0613288	-4.16258	9.58271e-05	0.00564612
	PDCD5	-0.24673	0.0724121	-3.4073	0.00113886	0.0300132		MS4A4A	-0.325902	0.0739967	-4.40428	4.12217e-05	0.00678922		PLXNA3	-0.331648	0.0847917	-3.91132	0.000224669	0.0100552
	PDLIM5	-0.2332	0.0621333	-3.75322	0.000378694	0.016752		MS4A7	-0.279878	0.0790644	-3.53987	0.000752023	0.0225197		PNOC	-0.348487	0.0959442	-3.63219	0.000560377	0.0180262
	PDPN	-0.318397	0.100278	-3.17514	0.00230388	0.042444		MSANTD1	0.156465	0.0452276	3.45951	0.000968176	0.0250532		PPP1R1A	0.296315	0.089338	3.31678	0.00150403	0.0327663
	PDZD2	0.380551	0.101995	3.73105	0.000407085	0.0173697		MTCP1NB	-0.381402	0.090774	-4.20167	8.37351e-05	0.0088405		PRDM5	-0.240618	0.075352	-3.19325	0.00218295	0.0405165
	PEG10	-0.240507	0.0664489	-3.61942	0.000583793	0.0212723		MTRF1L	0.259339	0.0813852	3.18656	0.00222693	0.0383657		PRKCDBP	0.357194	0.110028	3.24639	0.00186161	0.037369
	PENK	-0.206614	0.0622451	-3.31936	0.00149224	0.0341126		MUM1L1	0.337181	0.0764368	4.41124	4.02203e-05	0.00678922		PRMT2	-0.170332	0.04777	-3.56566	0.000692995	0.0203759
	PFDN5	-0.341236	0.103959	-3.2824	0.00166975	0.0359215		MXD4	-0.30625	0.0979532	-3.1265	0.0026605	0.0420523		PRMT8	-0.29591	0.0945882	-3.1284	0.00264563	0.0458669
	PGA3	-0.140075	0.0352944	-3.96875	0.000185344	0.0118341		MYBPC1	0.330147	0.0843455	3.91423	0.000222501	0.0127658		PRODH2	0.251589	0.076267	3.29879	0.00158872	0.0338544
	PHF11	-0.369587	0.112843	-3.27523	0.00170641	0.035991		MYBPHL	0.368206	0.0838325	4.39216	4.30256e-05	0.0069087		PRRT3	0.287149	0.0798912	3.59426	0.000632694	0.0196612
	PHLDA2	0.50699	0.107791	4.70347	1.40916e-05	0.00446324		MYL3	-0.340035	0.106576	-3.19055	0.00220064	0.0380721		PRRX1	-0.567552	0.100203	-5.66402	3.77054e-07	0.00012394
	PID1	0.158214	0.0302879	5.22366	2.04088e-06	0.00144019		MYL6	-0.318803	0.0791536	-4.02765	0.000151933	0.0110886		PRSS1	0.430797	0.0912489	4.72112	1.32144e-05	0.0014162
	PIRT	-0.298955	0.0861794	-3.46899	0.000939896	0.0275446		NAAA	-0.246157	0.0744967	-3.30427	0.00156245	0.0310792		PRSS2	0.497248	0.0878914	5.65753	3.86673e-07	0.00012394
	PKN1	-0.290889	0.0871408	-3.33815	0.00140902	0.0334351		NAGPA	0.191639	0.0543868	3.52362	0.000791648	0.022955		PRSS23	-0.176438	0.0274454	-6.4287	1.84915e-08	1.81994e-05
	PKP1	-0.366554	0.0951773	-3.85127	0.000274308	0.0145824		NAPEPLD	0.279428	0.0647129	4.31797	5.58551e-05	0.00793046		PRSS3	0.472569	0.0737186	6.41044	1.98901e-08	1.81994e-05
	PLAC9	-0.188327	0.0612559	-3.07443	0.00309902	0.0497474		NDEL1	0.344272	0.106372	3.23648	0.00191795	0.0351767		PSD	0.25053	0.0740845	3.38167	0.00123268	0.0288384
	PLAGL1	-0.301662	0.0524106	-5.75574	2.63913e-07	0.00108666		NDST4	-0.257781	0.0669624	-3.84963	0.000275803	0.0132754		PTGIS	-0.306621	0.0941683	-3.25609	0.00180797	0.0366345
	PLAUR	-0.362282	0.0833778	-4.34507	5.07883e-05	0.00721129		NEB	-0.253893	0.0616847	-4.11597	0.000112457	0.00944987		PTHLH	0.221962	0.0633035	3.50632	0.000836014	0.0230253
	PLCD3	-0.472739	0.0889628	-5.3139	1.44901e-06	0.00136035		NEK2	0.24309	0.0613106	3.96489	0.000187768	0.0118944		PTPN3	0.384006	0.10909	3.5201	0.000800505	0.0223463
	PLEKHC1	-0.189192	0.0588951	-3.21235	0.00206188	0.0395963		NELL1	0.432318	0.111984	3.86054	0.000266016	0.0130821		PTRHD1	0.182566	0.0583953	3.12638	0.00266144	0.046044
	PLEKHH2	-0.402573	0.111875	-3.59843	0.000624318	0.0220932		NETO2	0.379132	0.0883413	4.29167	6.12378e-05	0.00826711		PVRL3	-0.350654	0.10983	-3.19269	0.00218665	0.0405165
	PLEKHH3	-0.226143	0.0548143	-4.12562	0.000108803	0.0098461		NEURL1B	-0.280094	0.0808267	-3.46537	0.000950598	0.0247981		RAB27B	0.174466	0.0390312	4.4699	3.26616e-05	0.00268969
	PLXDC2	-0.334411	0.0977114	-3.42243	0.00108664	0.0297292		NEUROD6	0.197141	0.0623616	3.16126	0.00240081	0.0396206		RAB34	-0.174447	0.0564973	-3.08771	0.00298121	0.0485183
	POFUT2	-0.361449	0.103393	-3.49587	0.000863926	0.0263029		NEXN	-0.228444	0.0578863	-3.94642	0.000199778	0.0123697		RAD54B	0.149068	0.0437506	3.40722	0.00113912	0.0276716
	POR	-0.26822	0.0820722	-3.2681	0.0017436	0.0363508		NFIA	-0.320039	0.104499	-3.06259	0.00320775	0.0466711		RASL12	-0.418741	0.0975206	-4.29387	6.07693e-05	0.00427722
	PPM1M	-0.201065	0.0632544	-3.17867	0.00227984	0.0422849		NGEF	0.23973	0.0576762	4.15648	9.78603e-05	0.00910006		RASSF3	-0.31263	0.0816454	-3.82912	0.00029515	0.0122756
	PRINS	-0.364843	0.100704	-3.62291	0.000577294	0.021129		NICN1	0.315989	0.10202	3.09732	0.00289854	0.0443732		RBBP4	-0.189649	0.0596649	-3.17857	0.00228051	0.0416244
	PRRX1	-0.431719	0.108107	-3.99343	0.000170562	0.0118341		NIPAL2	0.182269	0.0571017	3.192	0.00219111	0.037987		RBKS	-0.321051	0.0992123	-3.236	0.00192073	0.03794
	PRSS1	0.357362	0.0942203	3.79284	0.00033261	0.0159989		NLK	0.254475	0.0830398	3.0645	0.00318997	0.0465735		RBP1	-0.397479	0.0954997	-4.16209	9.59874e-05	0.00564612
	PRSS2	0.372491	0.0951613	3.91431	0.000222436	0.0131759		NLRC4	-0.248132	0.0774711	-3.2029	0.00212101	0.0374235		RERG	-0.30913	0.0745261	-4.14795	0.000100774	0.00586954
	PRSS3	0.412847	0.0773296	5.33879	1.3179e-06	0.00136035		NMB	-0.341016	0.10229	-3.3338	0.00142786	0.0303835		RFC3	-0.283522	0.0775925	-3.65399	0.00052245	0.0173483
	PSMG2	-0.289624	0.0871747	-3.32234	0.00147875	0.0341107		NMT2	0.326865	0.106668	3.06431	0.00319171	0.0465735		RFX3	-0.347756	0.0986328	-3.52576	0.000786314	0.0221
	PTCHD1	0.174414	0.0537962	3.24212	0.00188569	0.037691		NNMT	0.337819	0.0994378	3.39729	0.00117468	0.0273086		RGS9	-0.422312	0.101009	-4.18094	8.99501e-05	0.00548696
	PTH1R	-0.303062	0.0899425	-3.36951	0.00127975	0.0320868		NOS2	0.356209	0.10508	3.38988	0.00120185	0.0274162		RHOXF2B	0.304516	0.0990814	3.07339	0.00310842	0.0498012
	PTH2R	0.375272	0.107556	3.48909	0.000882529	0.0264277		NOV	0.167387	0.0504313	3.31911	0.00149339	0.0309426		RIMS2	-0.306021	0.0935667	-3.27062	0.00173035	0.0359834
	PTTG1IP	-0.312078	0.0997859	-3.12748	0.00265283	0.0463087		NPC2	-0.312361	0.0851475	-3.66847	0.000498633	0.0180098		RIPK2	-0.189875	0.0603148	-3.14806	0.00249646	0.0441166
	PYGO1	-0.392431	0.114852	-3.41685	0.00110564	0.0298009		NPL	-0.306342	0.101617	-3.01468	0.00368497	0.0499622		RNF121	0.341371	0.109866	3.10716	0.00281609	0.0468193
	RAB27B	0.201051	0.0361185	5.56642	5.50188e-07	0.00119936		NPNT	-0.373336	0.113235	-3.29701	0.00159735	0.0314693		RP11-178A10.1	0.512519	0.0952233	5.38228	1.11631e-06	0.000262652
	RAB3D	0.430109	0.109606	3.92413	0.000215257	0.0128452		NPPA	0.272883	0.0795253	3.43139	0.00105681	0.0262926		RPH3AL	-0.325112	0.104619	-3.10759	0.00281256	0.0468193
	RAB7L1	-0.247218	0.0674667	-3.6643	0.000505383	0.0196313		NPTX2	0.311874	0.0870977	3.58073	0.000660558	0.0208971		RPL12	-0.226148	0.0728884	-3.10267	0.00285345	0.0471805
	RAD54B	0.16813	0.0418148	4.02082	0.000155488	0.0112504		NPY1R	0.258666	0.073343	3.5268	0.00078375	0.0228872		RPP40	0.323149	0.102199	3.16196	0.00239583	0.0428905
	RADIL	-0.368482	0.0799908	-4.60655	2.00174e-05	0.00515135		NPY5R	0.298439	0.0820996	3.63509	0.000555187	0.0192099		RPS3P3	-0.342074	0.110109	-3.10669	0.00281996	0.0468193
	RAPGEF2	0.331731	0.0910794	3.64222	0.000542618	0.0202193		NRN1	0.350829	0.081443	4.30766	5.79091e-05	0.00808274		RS1	-0.382495	0.0809871	-4.72292	1.31282e-05	0.0014162
	RARB	0.345594	0.0977809	3.53437	0.000765234	0.0245202		NUAK1	0.306098	0.0795467	3.84802	0.000277276	0.0132754		RUNX2	-0.332466	0.10215	-3.25469	0.00181565	0.0366345
	RASGRP2	0.311442	0.0951583	3.27288	0.00171857	0.0360112		NUPR1	-0.297581	0.0696289	-4.27382	6.51754e-05	0.00851936		RYR1	-0.276769	0.0885496	-3.12558	0.00266772	0.0460559
	RASSF8	-0.299383	0.0967669	-3.09385	0.00292808	0.0482966		NXPH3	-0.282256	0.0837913	-3.36856	0.00128347	0.0286061		RYR3	-0.27636	0.0715748	-3.86113	0.000265495	0.0116295
	RFC3	-0.262901	0.0772509	-3.40321	0.00115337	0.0301523		OCM2	-0.340077	0.111114	-3.06061	0.00322626	0.0467751		SACS	0.3445	0.0909902	3.78612	0.000340023	0.0130237
	RFX5	-0.214097	0.0509991	-4.19805	8.47874e-05	0.00922031		ODZ1	-0.263747	0.0868295	-3.03752	0.00344978	0.0488966		SATB1	-0.33813	0.0845028	-4.0014	0.000166037	0.00818749
	RGS22	-0.233085	0.0682264	-3.41635	0.00110736	0.0298009		OLFM3	0.442273	0.105018	4.21141	8.09575e-05	0.0088126		SCAI	-0.277793	0.0834607	-3.32843	0.00145149	0.0320457
	RGS9	-0.467445	0.0957423	-4.88233	7.31529e-06	0.00301207		OPN3	0.319592	0.0893465	3.577	0.00066846	0.0209307		SCAPER	-0.234275	0.0624711	-3.75013	0.000382534	0.0138774
	RHEBL1	0.285189	0.0881389	3.23567	0.00192261	0.0380594		OPRM1	0.211796	0.0680155	3.11394	0.0027606	0.0434677		SCARA5	-0.216325	0.056838	-3.80599	0.000318536	0.0125212
	RHO	0.418268	0.0769044	5.43881	8.99076e-07	0.00123398		OR14I1	0.331595	0.0882344	3.75811	0.000372695	0.0155794		SCG2	-0.316448	0.0908708	-3.48239	0.000901276	0.0240451
	RIN1	-0.317266	0.101451	-3.12728	0.00265439	0.0463087		ORAI2	-0.309663	0.10275	-3.01375	0.00369489	0.0499629		SCN1B	0.120548	0.039031	3.08852	0.00297413	0.0485183
	RNF121	0.423994	0.103176	4.10942	0.000115011	0.0100757		OSTF1	0.444618	0.09741	4.56439	2.32971e-05	0.0056427		SDCBP2	-0.322776	0.0964973	-3.34492	0.00138008	0.0311369
	RP11-178A10.1	0.480867	0.0956258	5.02863	4.24893e-06	0.00211115		PABPC1L2A	0.345465	0.105967	3.26011	0.0017862	0.0335829		SDF2L1	0.389892	0.0889057	4.38546	4.40557e-05	0.00329817
	RP11-392A22.2	-0.356433	0.0969955	-3.67474	0.000488648	0.0190712		PACSIN3	-0.248137	0.0685332	-3.62068	0.000581445	0.0197045		SEMA5A	-0.316256	0.0929705	-3.40168	0.00115883	0.0280628
	RP4-665J23.1	0.391821	0.10939	3.58186	0.000658192	0.0226787		PAK1	0.394911	0.113949	3.46567	0.000949701	0.0247981		SEMA6D	-0.165313	0.0487366	-3.39197	0.00119412	0.0281764
	RPL10A	-0.291422	0.0742155	-3.9267	0.000213418	0.0128452		PANX1	0.377773	0.109363	3.45431	0.000983995	0.0251565		SETBP1	-0.221972	0.0588586	-3.77127	0.000356986	0.0133022
	RPL13A	-0.399382	0.114034	-3.5023	0.000846644	0.0261235		PARVG	-0.268741	0.089113	-3.01573	0.00367389	0.0499622		SHROOM3	-0.346191	0.108279	-3.1972	0.00215739	0.0404557
	RPL4	-0.438471	0.0955923	-4.58689	2.14872e-05	0.00536203		PAWR	-0.444916	0.106008	-4.19699	8.50986e-05	0.00887072		SKAP2	0.192275	0.060491	3.17856	0.00228057	0.0416244
	RPL6P10	-0.393359	0.105783	-3.71856	0.000423976	0.0177363		PCDH19	0.271717	0.0556382	4.88364	7.2799e-06	0.00380593		SLC15A3	0.329707	0.0960762	3.43172	0.00105573	0.0264813
	RPLP0P2	-0.252757	0.0660669	-3.82577	0.000298438	0.0151014		PCDHAC2	0.316518	0.0922998	3.42924	0.00106391	0.0263895		SLC16A6	0.20894	0.0525734	3.97425	0.000181949	0.00881383
	RPS3P3	-0.424201	0.103448	-4.1006	0.000118531	0.0101811		PCDHGC5	-0.367529	0.0943221	-3.89653	0.00023603	0.0128249		SLC17A6	0.612694	0.0692681	8.84526	1.05421e-12	8.68139e-09
	RPS8	-0.349726	0.0935748	-3.73739	0.000398766	0.0171033		PCOLCE2	-0.390635	0.09969	-3.9185	0.000219348	0.0127658		SLC26A11	-0.314482	0.0765252	-4.10952	0.000114971	0.00635427
	RSRC1	-0.183822	0.051749	-3.55219	0.000723265	0.023426		PDCD5	-0.262622	0.0717606	-3.6597	0.00051294	0.0184457		SLC2A12	-0.191613	0.0542451	-3.53235	0.000770118	0.0218687
	RUNX2	-0.392284	0.096822	-4.0516	0.000140076	0.0111993		PDCD6	0.186332	0.0594473	3.1344	0.00259923	0.0416433		SLC35F2	-0.321225	0.0745253	-4.31028	5.73792e-05	0.00407343
	RYR1	-0.295294	0.0859712	-3.4348	0.00104566	0.0288961		PDE9A	-0.323123	0.104243	-3.09971	0.00287827	0.044322		SLC38A1	-0.137217	0.0438375	-3.13013	0.00263215	0.0458262
	RYR3	-0.258956	0.0712023	-3.6369	0.000551968	0.020475		PDPN	-0.306655	0.101151	-3.03165	0.0035089	0.0494533		SLC39A12	-0.26295	0.0537684	-4.89042	7.09979e-06	0.000899489
	SAE1	0.316102	0.0976885	3.23582	0.00192179	0.0380594		PDZD2	0.448595	0.0979188	4.5813	2.19234e-05	0.00561947		SLC39A2	0.538208	0.105713	5.09122	3.36165e-06	0.000522324
	SAFB2	-0.31792	0.0763224	-4.16549	9.48708e-05	0.00941278		PEG10	-0.234994	0.0669654	-3.50919	0.0008285	0.0232857		SLC3A2	-0.281963	0.0893217	-3.15672	0.00243335	0.0433736
	SBNO1	0.274038	0.0817835	3.35077	0.00135555	0.0327203		PHLDA2	0.495047	0.109032	4.54039	2.53921e-05	0.00597441		SLC6A17	-0.389917	0.0838466	-4.65036	1.70868e-05	0.0016953
	SBSN	0.347826	0.0966709	3.59804	0.000625103	0.0220932		PI4KA	0.312017	0.0988576	3.15623	0.00243688	0.039896		SLC7A11	-0.173433	0.0541116	-3.20509	0.00210713	0.0397987
	SCN1B	0.124948	0.038098	3.27964	0.00168375	0.0359215		PID1	0.138868	0.0318439	4.36091	4.8037e-05	0.00732565		SLC9A7	0.32258	0.0815686	3.9547	0.000194304	0.00919594
	SDCBP2	-0.296127	0.0960479	-3.08312	0.00302139	0.0489787		PIK3R1	0.316597	0.0920723	3.43857	0.00103347	0.0259471		SLFN11	0.349689	0.113121	3.09128	0.0029502	0.0483
	SEC16B	0.389408	0.110397	3.52735	0.000782382	0.0247804		PIRT	-0.288028	0.0870256	-3.3097	0.00153687	0.0310352		SMOC1	0.317103	0.0971326	3.26464	0.00176194	0.0361835
	SEC24D	0.27812	0.0882487	3.15154	0.00247088	0.0444584		PKD2L1	0.440386	0.0999348	4.40673	4.08665e-05	0.00678922		SMPX	0.388638	0.102106	3.80622	0.000318296	0.0125212
	SEH1L	0.483717	0.101406	4.77009	1.10509e-05	0.00413653		PKIB	0.202261	0.0546951	3.69797	0.000453268	0.0170441		SMYD2	0.358811	0.110072	3.25979	0.00178791	0.0364442
	SEMA5A	-0.323704	0.0908178	-3.56433	0.000695937	0.0232266		PLAGL1	-0.227396	0.0581609	-3.90978	0.000225824	0.0128249		SNCAIP	-0.432209	0.0966036	-4.47404	3.21835e-05	0.00267708
	SERPINF1	0.357525	0.0900458	3.97047	0.000184276	0.0118341		PLAUR	-0.340224	0.0850957	-3.99813	0.000167879	0.0116161		SNCG	0.258834	0.0676368	3.82682	0.000297398	0.0123069
	SEZ6L	-0.349704	0.105928	-3.30133	0.00157647	0.0347119		PLCD3	-0.377714	0.0961096	-3.93004	0.000211049	0.0125941		SNHG8	-0.195209	0.0558205	-3.49708	0.000860656	0.0232377
	SH3TC1	-0.304268	0.0987231	-3.08203	0.00303102	0.0490383		PLEKHH2	-0.428665	0.110707	-3.87206	0.000256036	0.013051		SOST	0.254337	0.0727924	3.494	0.000869017	0.0233868
	SHD	0.215876	0.0570173	3.78615	0.000339989	0.0159989		PLXDC2	-0.311904	0.0991673	-3.14523	0.00251744	0.0407291		SPRR2G	0.184493	0.0592658	3.11297	0.00276848	0.0467362
	SLC12A8	-0.29219	0.0921117	-3.17213	0.0023246	0.0426449		PLXNA1	0.274031	0.0770342	3.55727	0.000711695	0.0217067		SRD5A3	0.272954	0.0816304	3.34378	0.00138493	0.0311426
	SLC17A6	0.295271	0.0946878	3.11836	0.00272495	0.0463636		PMEPA1	-0.252954	0.064515	-3.92086	0.000217626	0.0127658		SRGAP1	-0.348076	0.0820032	-4.24466	7.21373e-05	0.00471469
	SLC20A1	0.258516	0.0671618	3.84915	0.000276241	0.0145824		POLR3G	-0.358207	0.102359	-3.49951	0.000854122	0.023603		SST	-0.143072	0.0447581	-3.19655	0.00216157	0.0404557
	SLC22A4	-0.318381	0.0962721	-3.30709	0.00154909	0.0345711		PPP1R14C	0.419004	0.102014	4.10732	0.000115837	0.00963556		ST5	-0.185169	0.0386186	-4.79481	1.00945e-05	0.00120475
	SLC25A37	-0.176916	0.0466983	-3.78849	0.000337389	0.0159989		PPP3CA	0.256672	0.0652243	3.93522	0.00020742	0.0124679		ST6GALNAC2	-0.348777	0.0986307	-3.53619	0.000760835	0.0217551
	SLC29A4P1	-0.271186	0.0823195	-3.29431	0.0016105	0.0351789		PRCP	-0.210055	0.0646856	-3.24732	0.00185643	0.0342007		STAG1	-0.222628	0.0684169	-3.25399	0.00181949	0.0366345
	SLC38A1	-0.136748	0.0430582	-3.17589	0.00229879	0.042444		PRINS	-0.446769	0.0957423	-4.66637	1.61238e-05	0.00474213		STK17B	-0.257384	0.0652016	-3.94751	0.000199049	0.00931344
	SLC39A2	0.514331	0.105232	4.88757	7.17489e-06	0.00301207		PRKCA	-0.301761	0.0865207	-3.48773	0.000886293	0.0238517		STK33	-0.378799	0.112842	-3.35691	0.00133027	0.0302618
	SLC3A2	-0.308542	0.0862728	-3.57636	0.000669819	0.022732		PRKCD	0.0897496	0.0246441	3.64183	0.000543286	0.0190381		SULF1	-0.496698	0.0987138	-5.0317	4.20056e-06	0.000640586
	SLC9A7	0.290868	0.0818344	3.55435	0.000718318	0.023426		PRNP	0.32836	0.0991174	3.31284	0.00152223	0.0310352		SULT1C4	-0.275188	0.083626	-3.29069	0.00162826	0.0343814
	SLIT1	0.156871	0.0368222	4.26023	6.83348e-05	0.00856909		PRPH	-0.372375	0.115341	-3.22847	0.00196468	0.0357662		SV2C	0.25	0.0803125	3.11284	0.00276955	0.0467362
	SMAD9	-0.263065	0.0822094	-3.19994	0.00213981	0.0405088		PRSS12	0.333999	0.108822	3.06922	0.00314646	0.0464206		SYN3	0.312927	0.0763719	4.09741	0.000119831	0.00653517
	SMPX	0.457289	0.0954775	4.78949	1.02931e-05	0.00403635		PTCHD1	0.183133	0.0535072	3.42259	0.00108611	0.0264963		SYNJ2	0.334408	0.104421	3.20251	0.00212349	0.0399245
	SNCAIP	-0.415638	0.0957407	-4.34129	5.14675e-05	0.00721129		PTGFRN	0.362868	0.102446	3.54202	0.000746927	0.0225197		SYT10	-0.468966	0.0883242	-5.3096	1.47292e-06	0.000303236
	SNHG1	-0.12668	0.0408547	-3.10074	0.00286962	0.0478367		PTH2R	0.357201	0.108846	3.28171	0.00167323	0.0322694		SYTL4	-0.246484	0.0711742	-3.4631	0.00095736	0.0246371
	SOST	0.266333	0.070729	3.76554	0.000363745	0.0165494		PTPRO	0.30767	0.0821138	3.74688	0.000386622	0.0158399		TAF9B	-0.456103	0.0843347	-5.40825	1.01075e-06	0.000252228
	SPRR2G	0.214856	0.0565306	3.80071	0.000324119	0.0157936		PTTG1IP	-0.358254	0.0976417	-3.66907	0.000497674	0.0180098		TAS2R13	-0.233285	0.072729	-3.20759	0.00209148	0.0397987
	SRGAP1	-0.28521	0.0841155	-3.39069	0.00119886	0.0309485		PYGO1	-0.359955	0.116853	-3.08041	0.00304544	0.0456816		TC2N	-0.281211	0.0800284	-3.51389	0.000816327	0.0226345
	SSBP2	-0.443225	0.107646	-4.11743	0.000111898	0.010016		RAB11FIP1	0.284809	0.0904827	3.14767	0.00249939	0.0405966		TCEA3	-0.170272	0.0490765	-3.46953	0.000938304	0.0245897
	SST	-0.14154	0.0440114	-3.21598	0.00203961	0.0395963		RAB27B	0.163429	0.0391021	4.17954	9.03865e-05	0.00910006		TCERG1L	-0.485053	0.106189	-4.5678	2.30134e-05	0.00208259
	SSTR2	0.22009	0.0557214	3.94983	0.00019751	0.012322		RAB3D	0.377237	0.112955	3.33972	0.00140227	0.0299939		TCTN1	-0.261543	0.0815988	-3.20524	0.00210624	0.0397987
	ST6GALNAC5	0.262017	0.0656624	3.99036	0.000172336	0.0118341		RAB7L1	-0.262929	0.0667493	-3.93905	0.000204776	0.0124679		TCTN2	-0.31443	0.100859	-3.11752	0.00273175	0.04667
	STARD4	0.360697	0.105974	3.40362	0.00115189	0.0301523		RABEP2	-0.300608	0.0878714	-3.421	0.00109149	0.0265146		TECTA	-0.409507	0.110702	-3.69918	0.000451497	0.0156222
	STAT6	0.513128	0.103855	4.94082	5.89143e-06	0.00269533		RAD54B	0.148772	0.0430795	3.45343	0.000986711	0.0251565		TESC	0.356641	0.0848542	4.20299	8.33535e-05	0.00523982
	STK33	-0.385049	0.110397	-3.48787	0.000885921	0.0264332		RADIL	-0.267219	0.0863083	-3.0961	0.00290893	0.0443732		TEX26	-0.342232	0.111068	-3.08129	0.00303766	0.0489393
	STON1	-0.299283	0.0931158	-3.21409	0.00205117	0.0395963		RAPGEF2	0.373848	0.0887905	4.21045	8.12267e-05	0.0088126		TGIF1	-0.316909	0.101742	-3.11483	0.00275339	0.04667
	STX8	-0.184684	0.0602153	-3.06706	0.00316631	0.0499781		RARB	0.459431	0.0904944	5.0769	3.54706e-06	0.00380593		THOC3	0.487879	0.0796911	6.12213	6.25689e-08	3.68039e-05
	SULF1	-0.365843	0.105262	-3.47556	0.000920777	0.0271098		RARG	-0.324671	0.106337	-3.05322	0.00329632	0.0474566		TLE3	-0.349526	0.104558	-3.34288	0.00138876	0.0311426
	SV2C	0.243796	0.0791472	3.08029	0.0030465	0.0491352		RARRES1	-0.421659	0.109235	-3.86012	0.000266386	0.0130821		TLL1	0.291462	0.0924219	3.1536	0.00245586	0.0436071
	SYT12	0.205903	0.06687	3.07915	0.00305667	0.0491634		RASAL3	-0.253821	0.074064	-3.42705	0.00107117	0.0264104		TLX2	0.468475	0.0735345	6.37082	2.32968e-08	1.91849e-05
	SYT6	-0.42787	0.0956991	-4.47099	3.25346e-05	0.0061078		RASD1	0.400055	0.107592	3.71826	0.000424377	0.0166679		TMEM133	-0.316532	0.0925896	-3.41865	0.00109947	0.0271897
	SYTL4	-0.253415	0.0694432	-3.64924	0.000530505	0.0199484		RASSF8	-0.361601	0.0936899	-3.85956	0.000266884	0.0130821		TMEM42	0.181162	0.0499805	3.62465	0.000574085	0.018324
	TAGLN2	-0.31738	0.101227	-3.13533	0.00259212	0.0459057		RBP4	0.123154	0.040746	3.02249	0.00360299	0.049783		TMEM47	-0.21116	0.0662239	-3.18858	0.00221358	0.0407805
	TBL1X	-0.379466	0.111014	-3.41818	0.00110109	0.0298009		RFTN1	0.3768	0.1149	3.27937	0.00168516	0.0324235		TMEM67	-0.357538	0.0940586	-3.80123	0.000323561	0.0126281
	TBL1Y	-0.324042	0.103004	-3.14591	0.00251238	0.0447823		RFX5	-0.211419	0.0513434	-4.11775	0.000111776	0.00944987		TMEM87B	-0.472824	0.109081	-4.3346	5.26904e-05	0.00383987
	TCTEX1D1	0.193984	0.0490584	3.95413	0.000194675	0.0122378		RGS4	0.381703	0.112398	3.39598	0.00117944	0.0273086		TMSB10	0.190275	0.0353373	5.38453	1.10675e-06	0.000262652
	TDRD9	0.190085	0.0602985	3.1524	0.00246462	0.0444584		RGS9	-0.397762	0.10087	-3.94332	0.000201867	0.0124058		TNFRSF10B	0.250063	0.0762361	3.28012	0.00168133	0.0352309
	THOC2	-0.31225	0.091656	-3.40676	0.00114076	0.0300132		RHEBL1	0.347223	0.0848703	4.09123	0.000122388	0.00988107		TNFRSF4	0.372353	0.10342	3.60041	0.000620383	0.019507
	TIMP1	-0.214346	0.0530186	-4.04285	0.000144299	0.0112504		RHO	0.399454	0.0787408	5.07302	3.59902e-06	0.00380593		TNIP3	0.298719	0.0844611	3.53676	0.000759467	0.0217551
	TLL1	0.294947	0.0905502	3.25727	0.00180155	0.0370811		RHOC	-0.240697	0.0631776	-3.80985	0.000314509	0.0142307		TNNT1	0.193808	0.0459253	4.22007	7.85646e-05	0.0049801
	TLX2	0.35009	0.0815071	4.29521	6.04855e-05	0.00816854		RNF152	-0.369994	0.112923	-3.27652	0.00169976	0.0326283		TOMM34	0.422655	0.107435	3.93404	0.000208237	0.00952683
	TMCO4	-0.368891	0.09186	-4.01579	0.000158155	0.0112504		RORB	0.20465	0.0515142	3.97268	0.00018291	0.0117285		TP53I3	0.382857	0.062994	6.07767	7.4591e-08	4.09505e-05
	TMEM145	-0.274593	0.0683791	-4.01575	0.000158175	0.0112504		RPL10A	-0.23755	0.0773894	-3.06954	0.00314351	0.0464206		TP53TG1	0.290088	0.0726966	3.99039	0.000172319	0.00843803
	TMEM181	0.31262	0.0848508	3.68435	0.000473702	0.0186648		RPL13	-0.344007	0.103658	-3.31866	0.00149547	0.0309426		TPH2	0.302774	0.0956121	3.16669	0.00236244	0.0426963
	TMEM81	0.374593	0.0913927	4.09871	0.000119298	0.0101811		RPL13A	-0.389743	0.114909	-3.39175	0.00119494	0.0274103		TRIM22	-0.220353	0.0668077	-3.29832	0.00159097	0.0338544
	TMSB10	0.163585	0.0365951	4.47014	3.26343e-05	0.0061078		RPL19P12	-0.298406	0.0750635	-3.97538	0.000181258	0.0117285		TRIM58	0.309502	0.089783	3.44722	0.00100601	0.0256485
	TMX4	0.281597	0.0833061	3.38027	0.00123803	0.0315453		RPL23A	-0.349369	0.108422	-3.22229	0.00200142	0.0361883		TRMT11	-0.273746	0.0733149	-3.73384	0.00040341	0.0143813
	TNFRSF11A	0.2725	0.0823423	3.30936	0.00153843	0.0345473		RPL30	-0.348415	0.111033	-3.13795	0.00257213	0.041357		TSPAN16	0.202312	0.0566445	3.5716	0.000680027	0.0203637
	TNFRSF4	0.39326	0.100204	3.92461	0.000214917	0.0128452		RPL4	-0.407782	0.0980177	-4.16029	9.65847e-05	0.00910006		TSPAN18	-0.266991	0.068912	-3.87438	0.000254077	0.0112491
	TP53TG3	0.356288	0.103627	3.43817	0.00103478	0.0287637		RPL6P10	-0.405893	0.10538	-3.8517	0.000273917	0.0132754		TSPAN2	-0.230337	0.0728193	-3.16313	0.00238749	0.0428905
	TPBG	0.38158	0.110925	3.43998	0.00102897	0.0287637		RPLP0P2	-0.247354	0.0665975	-3.71416	0.000430068	0.0167849		TSPAN33	-0.272441	0.0715911	-3.80551	0.000319036	0.0125212
	TRIM26	-0.243973	0.0759996	-3.21019	0.00207525	0.0397434		RPLP2	-0.397074	0.0942263	-4.21405	8.02227e-05	0.0088126		TTC23L	-0.296745	0.0925615	-3.20592	0.00210191	0.0397987
	TRPC3	-0.160252	0.0516641	-3.1018	0.00286071	0.0478367		RPS19	-0.298926	0.0860305	-3.47465	0.000923394	0.0245295		TUSC2	0.356871	0.0940953	3.79265	0.000332812	0.012807
	TRPM3	-0.248389	0.0524341	-4.73716	1.24639e-05	0.00417087		RPS2	-0.245606	0.0810251	-3.03124	0.00351307	0.0494533		TWIST1	0.467258	0.0986124	4.73833	1.24106e-05	0.00138779
	TSHZ2	0.344597	0.099764	3.45412	0.000984583	0.0282005		RPS3P3	-0.366071	0.107193	-3.41506	0.00111178	0.0267588		UBE2Q2P1	-0.423347	0.108189	-3.91305	0.000223379	0.0100521
	TSPAN18	-0.233243	0.069485	-3.35673	0.00133099	0.0323325		RPS8	-0.318024	0.0956193	-3.32594	0.00146258	0.0307254		UBXN8	0.327119	0.0703964	4.64681	1.73078e-05	0.00169678
	TUBB2A	0.142978	0.0373198	3.83117	0.000293164	0.0150888		RTKN2	0.196576	0.0568363	3.45863	0.000970822	0.0250532		UG0898H09	-0.128506	0.0393503	-3.2657	0.00175629	0.0361577
	TWIST1	0.389952	0.101718	3.83367	0.000290752	0.0150888		SAE1	0.351004	0.0961123	3.65202	0.00052578	0.0187277		USP1	-0.279578	0.0863654	-3.23715	0.00191408	0.03794
	UBA5	-0.246795	0.0780487	-3.16207	0.00239507	0.0435396		SAFB2	-0.349362	0.0744056	-4.69537	1.45125e-05	0.00474213		VWA3A	-0.680297	0.0888934	-7.65295	1.31921e-10	3.62124e-07
	UBE2Q2P1	-0.393695	0.107828	-3.65114	0.000527266	0.0199176		SAG	-0.30459	0.0958429	-3.17801	0.00228433	0.0388044		VWCE	-0.338397	0.103147	-3.28074	0.00167817	0.0352309
	UBE2S	0.191295	0.0566051	3.37946	0.00124113	0.0315453		SBNO1	0.284774	0.0814624	3.49578	0.000864191	0.023722		WDR19	-0.221668	0.063842	-3.47214	0.000930679	0.0245897
	UBFD1	0.282677	0.0878556	3.21752	0.00203026	0.0395963		SCAF11	-0.232346	0.0699169	-3.32318	0.00147497	0.0308447		WDR34	-0.355338	0.107792	-3.2965	0.00159979	0.0339542
	UIMC1	-0.207785	0.0666208	-3.11892	0.00272046	0.0463636		SCLT1	-0.218755	0.0641265	-3.4113	0.00112483	0.0268492		WDR66	-0.141388	0.0417209	-3.38891	0.00120548	0.0283387
	ULK3	-0.20522	0.0631784	-3.24827	0.0018511	0.0373895		SCN3B	0.122601	0.0323266	3.79258	0.000332895	0.0146561		WFDC2	0.362334	0.0916635	3.95287	0.000195502	0.00919979
	UMODL1	-0.242053	0.0732413	-3.30487	0.00155959	0.0347113		SEC16B	0.395281	0.110417	3.5799	0.000662314	0.0208971		WISP2	-0.296456	0.0955686	-3.10202	0.0028589	0.0471805
	UXS1	-0.319852	0.0916108	-3.49143	0.000876083	0.0264214		SEC24D	0.363666	0.08353	4.35372	4.92678e-05	0.00737673		WTIP	-0.264311	0.0460646	-5.73783	2.82993e-07	0.000116522
	VPS26B	0.205237	0.0665521	3.08386	0.00301491	0.0489787		SEH1L	0.397633	0.107433	3.70121	0.00044853	0.0170441		XKR4	-0.281007	0.0893184	-3.14612	0.00251083	0.0442755
	VSIG4	-0.243377	0.0747543	-3.25569	0.00181015	0.0370811		SEMA3C	-0.327759	0.0994964	-3.29418	0.00161111	0.0315893		YIPF1	0.397939	0.0812007	4.90069	6.83548e-06	0.000898876
	WDR19	-0.209404	0.063293	-3.30849	0.00154251	0.0345473		SEMA4F	0.190828	0.0596088	3.20133	0.00213095	0.0374235		YPEL4	-0.219987	0.0582717	-3.7752	0.000352419	0.0132741
	WDR36	0.348516	0.0952035	3.66075	0.000511206	0.0196719		SEMA5A	-0.332417	0.0906118	-3.66859	0.00049844	0.0180098		ZC3HAV1	-0.260694	0.0752657	-3.46365	0.000955718	0.0246371
	WDR69	0.24005	0.069075	3.47521	0.000921765	0.0271098		SERPINA1	-0.331555	0.103127	-3.21502	0.00204546	0.0365388		ZFPM2	-0.337436	0.0799633	-4.21988	7.86172e-05	0.0049801
	WDR75	-0.264204	0.0792129	-3.33537	0.00142104	0.0334351		SERPINF1	0.375887	0.089168	4.21549	7.98216e-05	0.0088126		ZIC1	-0.611953	0.0991043	-6.17484	5.07806e-08	3.48482e-05
	WIPF2	0.254861	0.0785678	3.24383	0.00187601	0.0375887		SERTAD4	0.184669	0.0462734	3.99082	0.000172074	0.0116161		ZIC4	-0.506841	0.107723	-4.70503	1.40118e-05	0.00144234
	WTIP	-0.209311	0.0492732	-4.24797	7.13138e-05	0.00865045		SEZ6L	-0.354428	0.106008	-3.3434	0.00138655	0.029735		ZIC5	-0.288848	0.0766372	-3.76903	0.000359612	0.0133396
	XKR4	-0.32699	0.0851532	-3.84002	0.000284717	0.014934		SH2D5	0.235086	0.0726991	3.23368	0.00193416	0.0353952		ZMYND10	-0.354096	0.0825464	-4.28965	6.16712e-05	0.00429065
	XKR9	0.372937	0.088471	4.21535	7.98599e-05	0.00900885		SH3D20	-0.278265	0.0883519	-3.14951	0.00248583	0.0404561		ZNF333	-0.204398	0.0643047	-3.17858	0.00228045	0.0416244
	YIPF1	0.357516	0.0823733	4.3402	5.16656e-05	0.00721129		SHD	0.223993	0.0567106	3.94976	0.000197556	0.0123248		ZNF395	-0.432432	0.112423	-3.84648	0.000278694	0.0120159
	ZCCHC8	-0.221915	0.0643215	-3.4501	0.000997021	0.028312		SHFM1	-0.235908	0.0761098	-3.09957	0.00287945	0.044322		ZNF449	-0.274864	0.0829046	-3.31542	0.00151028	0.0328157
	ZFAND6	-0.361239	0.109699	-3.293	0.00161692	0.0351826		SHROOM2	0.306266	0.0702155	4.3618	4.78862e-05	0.00732565		ZNF45	-0.367014	0.112341	-3.26696	0.00174963	0.0361108
	ZIC1	-0.3747	0.113957	-3.2881	0.00164114	0.0355653		SLC16A14	0.383489	0.114161	3.35919	0.00132098	0.0290088		ZNF512	-0.332971	0.0933889	-3.56543	0.000693513	0.0203759
	ZIM2	-0.368344	0.0868792	-4.23973	7.33839e-05	0.00875821		SLC20A1	0.21171	0.0698841	3.02945	0.00353129	0.0495117		ZNF684	-0.219369	0.0679198	-3.22983	0.00195667	0.0382737
	ZMAT1	-0.276521	0.0735621	-3.75901	0.000371595	0.0166309		SLC25A37	-0.156215	0.0479845	-3.25554	0.001811	0.033725		ZNF767	-0.253973	0.0747226	-3.39888	0.0011689	0.0280628
	ZMYND10	-0.281319	0.085208	-3.30156	0.00157539	0.0347119		SLC30A3	0.352415	0.103395	3.40842	0.0011349	0.0269335		ZSCAN5B	0.548764	0.0992511	5.52905	6.35519e-07	0.000186911
	ZNF20	-0.34339	0.0925134	-3.71178	0.000433409	0.0178194		SLC35F3	0.220657	0.0671189	3.28756	0.00164381	0.0320778		ZWILCH	0.325434	0.0798553	4.0753	0.000129223	0.00682146
	ZNF365	0.294155	0.0656528	4.48046	3.14564e-05	0.0061078		SLC38A11	0.171396	0.0567769	3.01877	0.00364182	0.0499622
	ZNF395	-0.407991	0.11167	-3.65355	0.000523198	0.0199176		SLC38A5	-0.255557	0.0822504	-3.10706	0.00281692	0.0438068
	ZNF56	-0.276581	0.0874555	-3.16254	0.00239171	0.0435396		SLC39A10	0.401166	0.0964748	4.15825	9.72674e-05	0.00910006
	ZNF684	-0.22203	0.0665276	-3.33741	0.00141222	0.0334351		SLC6A7	0.380894	0.11521	3.30608	0.00155388	0.0310352
	ZNF767	-0.290608	0.0711641	-4.08363	0.000125604	0.0103435		SLFN5	-0.350689	0.0944931	-3.71127	0.000434133	0.0168382
	ZSCAN5B	0.346253	0.110566	3.13164	0.00262046	0.0460117		SLIT1	0.121882	0.038954	3.12886	0.00264207	0.0420086
								SMAD7	-0.302507	0.0951058	-3.18074	0.00226587	0.0387929
								SMAD9	-0.277735	0.0817044	-3.39927	0.00116749	0.0272641
								SMPX	0.319561	0.104177	3.06749	0.00316235	0.0464206
								SNCA	0.209714	0.061684	3.39981	0.00116556	0.0272641
								SNHG1	-0.146853	0.0399121	-3.67942	0.000481308	0.0176945
								SORBS3	-0.239249	0.0775008	-3.08705	0.00298692	0.0450323
								SOST	0.221098	0.0733432	3.01457	0.00368619	0.0499622
								SOX11	-0.253263	0.0743299	-3.40729	0.00113889	0.0269503
								SPARC	-0.300893	0.0746294	-4.03182	0.000149797	0.0110886
								SPHKAP	-0.292522	0.0851064	-3.43714	0.0010381	0.0259842
								SRPX	-0.376637	0.104106	-3.61782	0.000586784	0.0197231
								SSBP2	-0.343612	0.113531	-3.02658	0.00356061	0.0496136
								ST3GAL5	-0.202316	0.055109	-3.67119	0.000494269	0.0180098
								ST6GALNAC5	0.276599	0.0649394	4.25934	6.85481e-05	0.00855293
								STAMBPL1	0.28047	0.0748001	3.74959	0.00038321	0.0157787
								STARD4	0.358322	0.106428	3.3668	0.00129044	0.0286435
								STAT4	0.231219	0.0644215	3.58916	0.000643066	0.0205258
								STAT6	0.474036	0.107085	4.42675	3.80711e-05	0.00678922
								STEAP2	0.302965	0.0899438	3.36838	0.00128421	0.0286061
								STK33	-0.341477	0.112953	-3.02319	0.00359568	0.049783
								STON1	-0.36051	0.0899569	-4.00758	0.000162605	0.01161
								SUSD1	0.176979	0.0505684	3.4998	0.000853324	0.023603
								SUSD5	0.337621	0.0930476	3.62847	0.0005671	0.0194507
								SV2B	0.353731	0.109668	3.22546	0.00198246	0.0359594
								SVOP	0.19316	0.0568896	3.39536	0.00118171	0.0273086
								SYN2	0.20093	0.0635023	3.16414	0.00238036	0.0396006
								SYT6	-0.451575	0.0943172	-4.78783	1.0356e-05	0.00406102
								TBL1X	-0.415047	0.109357	-3.79533	0.000329899	0.014606
								TBL1Y	-0.383599	0.100078	-3.83299	0.000291409	0.0134818
								TCTEX1D1	0.170446	0.0505617	3.37105	0.00127368	0.0286061
								TDRD1	0.261643	0.0759317	3.44577	0.00101056	0.0254495
								THRB	0.265124	0.0800596	3.31158	0.00152805	0.0310352
								THSD4	-0.238375	0.0790807	-3.01433	0.00368877	0.0499622
								TIGD3	0.324522	0.100794	3.21964	0.00201737	0.0363523
								TIMP1	-0.200473	0.0540318	-3.71028	0.000435524	0.0168382
								TLE2	-0.171596	0.0557621	-3.07728	0.00307336	0.0457669
								TMCO4	-0.354235	0.0930557	-3.8067	0.000317791	0.0143006
								TMEM145	-0.247225	0.0702111	-3.52117	0.000797811	0.0229732
								TMEM155	0.405246	0.109478	3.70163	0.000447927	0.0170441
								TMEM186	0.258521	0.0841641	3.07164	0.00312437	0.0462755
								TMEM45B	-0.337822	0.107166	-3.15232	0.00246524	0.0402802
								TMEM56	0.413421	0.0994313	4.15786	9.73979e-05	0.00910006
								TMEM81	0.33164	0.0942444	3.51894	0.000803436	0.0229732
								TMPO	0.345257	0.086564	3.98846	0.000173444	0.0116161
								TNFRSF11A	0.278004	0.0823082	3.37759	0.00124828	0.0283184
								TNFRSF1A	0.257857	0.0824136	3.12881	0.00264244	0.0420086
								TNPO1	-0.209254	0.0686168	-3.0496	0.00333112	0.0477905
								TOX	0.446636	0.102816	4.34404	5.0972e-05	0.00749562
								TP53TG3	0.335749	0.105012	3.19725	0.0021571	0.0377213
								TPBG	0.409421	0.109713	3.73175	0.000406157	0.0163156
								TRHR	-0.255723	0.0828487	-3.08662	0.00299066	0.0450323
								TRIM48	0.382888	0.105462	3.63057	0.000563301	0.0194091
								TRPC4	-0.312326	0.0835966	-3.73611	0.000400429	0.016244
								TRPM3	-0.235985	0.0535045	-4.41056	4.03165e-05	0.00678922
								TSHZ2	0.399403	0.096839	4.1244	0.000109258	0.0093972
								TSKU	-0.253873	0.070695	-3.5911	0.000639106	0.0205258
								TSPAN4	-0.243144	0.0713015	-3.41008	0.00112907	0.0268724
								TSPYL5	0.28732	0.0887145	3.23871	0.00190516	0.0350202
								TTC29	-0.345292	0.105491	-3.27319	0.00171694	0.032805
								TUBB8	0.215178	0.0578782	3.71778	0.000425048	0.0166679
								TYRO3	0.29851	0.0855529	3.48919	0.000882251	0.0238208
								TYRP1	0.369956	0.113849	3.24953	0.00184408	0.0340494
								UBL3	-0.258173	0.0754944	-3.41977	0.00109567	0.0265377
								UBXN10	0.386845	0.0999281	3.87124	0.000256741	0.013051
								ULK3	-0.223043	0.0624233	-3.57307	0.000676864	0.0211135
								UXS1	-0.319888	0.0918949	-3.48102	0.000905142	0.0241398
								VPS26B	0.24294	0.0647448	3.75227	0.000379873	0.0157787
								VSNL1	0.31362	0.0962907	3.25701	0.00180299	0.033668
								VWA2	-0.337041	0.0950122	-3.54735	0.000734436	0.0222356
								WDR1	-0.235559	0.0733442	-3.21169	0.002066	0.0368258
								WDR16	0.222137	0.0699245	3.17681	0.0022925	0.0388044
								WDR36	0.443591	0.0891324	4.97677	5.15495e-06	0.00380593
								WEE1	-0.356296	0.114493	-3.11194	0.00277685	0.0435569
								WIPF2	0.277654	0.0775952	3.57824	0.000665818	0.0209275
								WSB2	0.32342	0.086238	3.75032	0.000382298	0.0157787
								XKR9	0.343436	0.0906083	3.79034	0.000335348	0.0146561
								YIPF1	0.299002	0.0862076	3.4684	0.000941629	0.0247742
								Z83851.1	-0.265011	0.0740039	-3.58104	0.000659921	0.0208971
								ZBTB33	0.254124	0.0801335	3.17125	0.00233065	0.0390894
								ZFAND6	-0.381199	0.108978	-3.49793	0.000858373	0.0236411
								ZFYVE9	0.22089	0.0701988	3.14663	0.00250704	0.0406406
								ZIM2	-0.284663	0.0919381	-3.09625	0.0029076	0.0443732
								ZMAT1	-0.2672	0.0743322	-3.59468	0.000631844	0.0204852
								ZNF223	0.232352	0.0664987	3.49408	0.000868815	0.0237698
								ZNF365	0.291601	0.0660561	4.41444	3.97667e-05	0.00678922
								ZNF497	0.302088	0.08304	3.63787	0.000550255	0.0192007
								ZNF56	-0.267329	0.0881678	-3.03205	0.00350485	0.0494533

## Sheet: Individual gene-g GWAS
Gene	Previous associations
Note: Previous associations of 41 genes in GWAS of diseases and traits listed in the GWAS catalog 2023-08-08 (www.ebi.ac.uk/gwas/).
AC135995.5
ANGPT1	Vertex-wise sulcal depth Whole brain restricted isotropic diffusion Height Intraocular pressure Whole brain restricted directional diffusion Whole brain free water diffusion Vertex-wise cortical surface area Mean corpuscular volume Mean spheric corpuscular volume Vertex-wise cortical thickness Mean reticulocyte volume Immature fraction of reticulocytes Cortical surface area Cortical thickness Mon…
ANO3	MMR-related febrile seizures Febrile seizures Height Serum levels of protein GALNT10 Triglyceride levels Sex hormone-binding globulin levels adjusted for BMI Waist-hip index Waist-to-hip ratio adjusted for BMI Sex hormone-binding globulin levels DNA methylation variation (age effect) Medication use (agents acting on the renin-angiotensin system) Major coronary event in darapladib-treated cardiova…
AP1S1	Height Smoking initiation Sex hormone-binding globulin levels BMI Adult body size Externalizing behaviour
C10orf134 / ENO4	Edge-level brain connectivity Brain morphology (MOSTest) Vertex-wise cortical thickness Brain shape (segment 1) body mass index cortical thickness cortical surface area (MOSTest) Height Adult body size Cortical volume Brain region volumes Self-reported math ability educational attainment
C7orf27 / BRAT1	platelet distribution width corneal resistance factor
C9orf91 / TMEM268	Serum metabolite levels Glycosphingolipids (d42:1) levels Glycosphingolipids (d40:1) levels Glycosphingolipids (d41:1) levels Glycosyl-N-palmitoyl-sphingosine (d18:1/16:0) levels Glycosphingolipids (d38:1) levels Glycosyl-N-behenoyl-sphingadienine (d18:2/22:0) levels Monohexosylceramide (d18:1/24:0) levels
CADPS2	Height Broad bean liking Smoking initiation Facial morphology Educational attainment Body surface area Weight Severe COVID-19 infection Externalizing behaviour BMI General risk tolerance Menarche (age at onset) Risk taking beahviour Serum sulfate level Attention deficit hyperactivity disorder Lifetime smoking Number of sexual partners Smoking status
CD99	Docking protein 1 levels Mean spheric corpuscular volume
CLEC4G	CD209 antigen levels Serum levels of protein CD209 blood protein levels Low affinity immunoglobulin epsilon Fc receptor levels neutrophil count monocyte percentage of white cells white blood cell count
CYP26B1	Height heel bone mineral density schizophrenia serum metabolite levels educational attainment mean corpuscular hemoglobin concentration lung function (FVC) triglyceride levels nose morphology measurement Mitochondrial heteroplasmy measurement
DDAH2	BMI-adjusted hip circumference Serum levels of protein C6orf25 feeling nervous Inferior parietal area (unadjusted for global measures)
DTNB	Height multiple myeloma Severe COVID-19 infection Type 2 diabetes reticulocyte count Reticulocyte fraction of red cells Waist circumference adjusted for body mass index High light scatter reticulocyte percentage of red cells Cutaneous melanoma waist-hip index High light scatter reticulocyte count Waist-to-hip ratio adjusted for BMI Body mass index Insulin-like growth factor 1 levels Total cholest…
ENC1	neurofibrillary tangles Total PHF-tau height
FABP5P3
FANK1	Serum levels of protein ADAM12 Vertex-wise sulcal depth Red cell distribution width Cortical surface area (MOSTest)
GABARAP	Sex hormone-binding globulin levels Liver enzyme levels (alkaline phosphatase) Serum alkaline phosphatase levels
GABRQ
GLTSCR2
GOLGA6L5P	Waist circumference adjusted for body mass index Hip circumference adjusted for BMI
IL6R	Interleukin-6 receptor subunit alpha levels Blood protein levels C-reactive protein levels Cerebrospinal fluid levels of Alzheimer's disease-related proteins Interleukin-6 levels Liver enzyme levels (alkaline phosphatase) Serum alkaline phosphatase levels Neutrophil count Serum total protein level Fibrinogen levels IL 6r plasma levels Low-density lipoprotein levels White blood cell count Mean cor…
KCTD8	Height body mass index uterine fibroids Metabolonic lactone sulfate levels age at menarche c-reactive protein levels sleep duration comparative body size at age 10 atopic dermatitis type 2 diabetes Principal component-derived dietary pattern 1
LYRM4	Red cell distribution width BMI educational attainment
MDK	smoking initiation schizophrenia autism spectrum disorder or schizophrenia
MYL3	Breast cancer Apolipoprotein A1 levels Height Urinary albumin-to-creatinine ratio JT interval HDL cholesterol levels Red blood cell count Waist to hip ratio adjusted for BMI Diastolic blood pressure Mean arterial pressure Urinary albumin excretion Waist circumference adjusted for body mass index
NAAA	N-acylethanolamine-hydrolyzing acid amidase levels Serum levels of protein NAAA Blood protein levels Cerebrospinal fluid biomarker levels Neurological blood protein biomarker levels C-X-C motif chemokine 11 levels Protein measurement Height
NELL1	Protein kinase C-binding protein NELL1 levels Serum levels of protein FAM189A2 Serum levels of protein NELL1 Blood protein levels Protein FAM189A2 levels Core binding factor acute myeloid leukemia Adolescent idiopathic scoliosis Educational attainment Height Smoking initiation Type 1 diabetes (age at diagnosis) Thiazide-induced adverse metabolic effects in hypertensive patients Phosphatidylcholin…
NPL	N-acetylneuraminate lyase levels Morning person Serum metabolite levels Height N-acetylneuraminate levels Brain shape (segment 132)
NPTX2	Neuronal pentraxin-2 levels protein measurement (liver) Total PHF-tau
PAK1	height protein measurement (liver) high density lipoprotein cholesterol levels
PLAGL1	monocyte percentage of white cells monocyte count resistin levels neutrophil percentage of white cells granulocyte percentage of myeloid white cells monocyte percentage of white cells height testosterone levels lymphocyte percentage of white cells neutrophil count adult onset asthma and/or body mass index eosinophil count eosinophil percentage of granulocytes
PLCD3	hypertension BMI-adjusted hip circumference appendicular lean mass Hip index Insomnia pulse pressure measurement educational attainment systolic blood pressure triglyceride levels
RAB27B	body mass index weight body size at age 10 depression educational attainment adult body size wellbeing neuroticism depressive symptoms positive affect major depressive disorder smoking initiation height life satisfaction neutrophil count body surface area water consumption allergic disease childhood body mass index cognitive performance bipolar disorder or major depressive disorder
RAD54B	educational attainment age at first sexual intercourse nonsyndromic cleft lip with cleft palate
RGS9	Height heel bone mineral density reticulocyte fraction of red cells reticulocyte count fasting plasma glucose Total PHF-tau Adverse response to anti-thyroid drugs in Graves disease
RPS3P3
SEMA5A	Semaphorin-5A levels Core binding factor acute myeloid leukemia Vertex-wise sulcal depth coronary artery disease cortical surface area Vertex-wise cortical surface area coronary artery disease, factor VIII measurement coronary artery disease, von Willebrand factor measurement coronary artery disease, factor XI measurement coronary artery disease, factor VII measurement Protein quantitative trait …
SMPX	Educational attainment, Resistance to COVID-19 infection, Triglyceride levels, RBC levels of Pyruvate (uM)
SOST	Heel bone mineral density, Height, High density lipoprotein cholesterol levels, Fractures, Triglycerides, Multi-trait sex score, Eosinophil counts, Total body bone mineral density, HDL cholesterol, Degree of unsaturation, Femoral neck bone mineral density, Eosinophil percentage of white cells, Sum eosinophil basophil counts, Ultradistal forearm bone mineral density, Lumbar spine bone mineral dens…
STK33	Menarche (age at onset), Drinks per week, Adult body size, Restless legs syndrome, Smoking initiation, Body mass index, Red blood cell count, Medication use for T2D (number of purchases), Height, Problematic alcohol use
YIPF1	Serum levels of protein ASH2L, Serum levels of protein GPX7, Depression severity x hours spent watching television interaction

[truncated: 2 more sheets: Mean regional morphometry, Individual gene ~ morph means]
